# Supplementary material for: Nuclear spin diffusion in the central spin system of a GaAs/AlGaAs quantum dot
Source: Nat Commun. 2023 May 9;14:2677. doi: 10.1038/s41467-023-38349-0 (PMC10170165; doi:10.1038/s41467-023-38349-0)
Supplement: Supplementary file 3 — Source Data [file 41467_2023_38349_MOESM3_ESM.zip]

Archive with 3 entries (2 files):
- SourceData/
- SourceData/Fig3b.xls
- SourceData/FigS6.xls
