# Supplementary material for: Nuclear spin diffusion in the central spin system of a GaAs/AlGaAs quantum dot
Source: Nat Commun. 2023 May 9;14:2677. doi: 10.1038/s41467-023-38349-0 (PMC10170165; doi:10.1038/s41467-023-38349-0)
Supplement: Supplementary file 3 — Source Data [file 41467_2023_38349_MOESM3_ESM.zip › SourceData/Fig3b.xls]

## Sheet: Sheet1
TDark	Ehf
0.0181492	9.27735
0.0344521	8.01533
0.0426057	9.30386
0.0426234	8.72885
0.050783	8.6822
0.0752351	9.94548
0.0997225	9.63163
0.107941	7.71012
0.165087	8.5024
0.205988	7.9809
0.26345	6.64917
0.411268	7.15427
0.567823	6.69774
0.782513	5.15707
1.00686	4.43998
1.0074	4.88449
1.08247	6.01542
1.50095	4.85608
2.08677	3.10463
2.89424	3.23765
3.00718	1.90691
3.00883	2.87606
4.02948	1.13291
4.85228	2.26819
5.59071	0.95554
6.60268	1.70835
7.77499	-0.404495
8.98673	0.150488
10.0074	-1.72632
10.0117	-0.934431
10.8021	-2.87753
15.013	-2.66506
18.413	-2.5746
23.1454	-3.8102
28.5058	-3.74068
35.677	-4.77171
40.0097	-5.85734
40.0172	-4.99843
44.8761	-4.84637
55.0054	-6.09944
72.8465	-5.61849
92.6322	-5.61846
126.379	-5.91049
156.046	-6.25955
209.771	-5.15557
251.972	-5.06023
262.824	-3.50867
333.111	-6.21041
350.051	-5.74722
350.076	-3.73067
442.506	-5.57913
577.744	-4.18215
745.837	-2.77129
959.059	-3.70639
1255.64	-2.28522
1627.95	-2.63083
2117.22	-0.959577
2903.75	-1.41006
4093.84	0.674231
5591.56	0.20293
