# Supplementary material for: Nuclear spin diffusion in the central spin system of a GaAs/AlGaAs quantum dot
Source: Nat Commun. 2023 May 9;14:2677. doi: 10.1038/s41467-023-38349-0 (PMC10170165; doi:10.1038/s41467-023-38349-0)
Supplement: Supplementary file 3 — Source Data [file 41467_2023_38349_MOESM3_ESM.zip › SourceData/FigS6.xls]

## Sheet: n=0e,B=0.39T
TDark (s)	TPump=0.008 (s)	TPump=0.018 (s)	TPump=0.04 (s)	TPump=0.07 (s)	TPump=0.08 (s)	TPump=0.14 (s)	TPump=0.18 (s)	TPump=0.48 (s)	TPump=1.7 (s)	TPump=6.5 (s)	TPump=80. (s)	TPump=990. (s)
0.0007	-5.67454	-10.4409	-14.0025	-17.799	-18.4233	-22.2806	-24.0573	-33.0736	-39.2129	-44.1352	-46.656	-47.6876
0.00084	-5.67781	-	-	-	-	-	-	-	-	-	-	-
0.00091	-5.66843	-	-	-	-	-	-	-	-	-	-	-
0.00104144	-5.72131	-10.1395	-14.5814	-16.9299	-18.7667	-22.1159	-24.0657	-33.2283	-40.3123	-45.0668	-	-
0.00124973	-6.01096	-	-	-	-	-	-	-	-	-	-	-
0.00135388	-6.15776	-	-	-	-	-	-	-	-	-	-	-
0.00154944	-6.33665	-9.89194	-15.2667	-17.5736	-18.0282	-22.027	-23.6156	-33.2298	-40.034	-44.4678	-46.7512	-45.2303
0.00185933	-6.39086	-	-	-	-	-	-	-	-	-	-	-
0.00201427	-6.36257	-	-	-	-	-	-	-	-	-	-	-
0.00230522	-6.30517	-10.2696	-14.6304	-17.5362	-18.6252	-21.8572	-24.5587	-32.9546	-40.5379	-44.917	-	-
0.00246	-	-	-	-	-	-	-	-	-	-	-	-46.2968
0.00276626	-6.31806	-	-	-	-	-	-	-	-	-	-	-
0.00299678	-6.35547	-	-	-	-	-	-	-	-	-	-	-
0.00342965	-6.41612	-9.68478	-14.81	-17.0366	-18.479	-21.9343	-24.1708	-32.7758	-40.4654	-44.6059	-	-
0.0039	-	-	-	-	-	-	-	-	-	-	-	-46.8892
0.00411558	-6.45069	-	-	-	-	-	-	-	-	-	-	-
0.00445855	-6.45356	-	-	-	-	-	-	-	-	-	-	-
0.00510256	-6.40777	-9.80469	-14.6886	-16.8037	-18.7316	-22.3294	-23.9446	-31.5601	-40.2845	-44.2265	-	-
0.00612307	-6.22173	-	-	-	-	-	-	-	-	-	-	-
0.00663333	-6.17858	-	-	-	-	-	-	-	-	-	-	-
0.00714358	-6.1832	-	-	-	-	-	-	-	-	-	-	-
0.00759147	-6.20815	-10.1207	-14.3222	-17.5785	-18.4954	-23.0886	-24.1524	-33.4691	-40.0459	-44.3882	-45.5151	-43.9361
0.00899246	-	-10.0837	-	-	-	-	-	-	-	-	-	-
0.00899728	-	-	-	-17.4695	-	-	-	-	-	-	-	-
0.00900184	-	-	-	-	-18.5016	-	-	-	-	-	-	-
0.00900257	-	-	-14.0854	-	-	-	-	-	-	-	-	-
0.00900652	-6.2824	-	-	-	-	-	-	-	-	-	-	-
0.0090077	-	-	-	-	-	-	-24.168	-	-	-	-	-
0.00900925	-	-	-	-	-	-	-	-33.7721	-	-	-	-
0.00900962	-	-	-	-	-	-23.0759	-	-	-	-	-	-
0.00901114	-	-	-	-	-	-	-	-	-40.272	-	-	-
0.00905158	-	-	-	-	-	-	-	-	-	-44.5958	-	-
0.00910977	-6.28497	-	-	-	-	-	-	-	-	-	-	-
0.00986891	-6.29126	-	-	-	-	-	-	-	-	-	-	-
0.0106281	-6.28045	-	-	-	-	-	-	-	-	-	-	-
0.0112944	-6.26476	-10.0493	-14.0853	-17.4972	-18.5226	-22.7874	-23.9834	-33.4672	-40.3758	-44.6404	-	-
0.0135043	-6.24539	-	-	-	-	-	-	-	-	-	-	-
0.0135533	-6.24578	-	-	-	-	-	-	-	-	-	-	-
0.0139527	-6.24972	-	-	-	-	-	-	-	-	-	-	-
0.01442	-6.25562	-	-	-	-	-	-	-	-	-	-	-
0.0149994	-6.26392	-	-	-	-	-	-	-	-	-	-	-
0.0150097	-	-	-	-18.0095	-	-	-	-	-	-	-	-
0.0150127	-	-	-	-	-	-	-	-	-39.7132	-	-	-
0.0151088	-	-	-	-	-	-	-	-	-	-	-46.5073	-
0.0158122	-6.27609	-	-	-	-	-	-	-	-	-	-	-
0.016402	-6.2849	-	-	-	-	-	-	-	-	-	-	-
0.0164034	-	-9.92461	-	-	-	-	-	-	-	-	-	-
0.0168036	-	-	-	-18.1122	-18.1808	-22.3409	-24.6005	-	-39.6807	-44.4787	-46.4726	-49.5877
0.0171031	-	-	-	-	-	-22.3388	-	-	-	-	-	-
0.0171104	-	-	-	-	-18.174	-	-	-	-	-	-	-
0.017113	-6.29546	-	-	-	-	-	-	-	-	-	-	-
0.0178056	-6.30567	-	-	-	-	-	-	-	-	-	-	-
0.0178135	-	-9.88528	-	-	-	-	-	-	-	-	-	-
0.018697	-	-	-	-	-18.1441	-	-	-	-	-	-	-
0.0186975	-	-9.86934	-	-	-	-	-	-	-	-	-	-
0.0187043	-6.31851	-	-	-	-	-	-	-	-	-	-	-
0.0187047	-	-	-	-	-	-	-24.6471	-	-	-	-	-
0.0187061	-	-	-	-18.1414	-	-	-	-	-	-	-	-
0.0187064	-	-	-	-	-	-	-	-	-39.8333	-	-	-
0.0187106	-	-	-	-	-	-	-	-33.5184	-	-	-	-
0.0187117	-	-	-14.0571	-	-	-	-	-	-	-	-	-
0.0187134	-	-	-	-	-	-22.3288	-	-	-	-	-	-
0.0187591	-	-	-	-	-	-	-	-	-	-44.6145	-	-
0.0201643	-6.3353	-	-	-	-	-	-	-	-	-	-	-
0.0208403	-6.33954	-	-	-	-	-	-	-	-	-	-	-
0.0208434	-	-9.86175	-	-	-	-	-	-	-	-	-	-
0.0219091	-6.33918	-	-	-	-	-	-	-	-	-	-	-
0.0219124	-	-	-	-	-18.1095	-	-	-	-	-	-	-
0.0219176	-	-	-	-	-	-22.2918	-	-	-	-	-	-
0.0229914	-	-9.89725	-	-	-	-	-	-	-	-	-	-
0.0229971	-6.32832	-	-	-	-	-	-	-	-	-	-	-
0.023525	-6.31915	-	-	-	-	-	-	-	-	-	-	-
0.0243561	-	-	-	-	-18.1241	-	-	-	-	-	-	-
0.0243588	-	-	-	-17.9487	-	-	-	-	-	-	-	-
0.0243603	-	-	-	-	-	-	-24.6903	-	-	-	-	-
0.0243609	-	-	-	-	-	-	-	-33.5993	-	-	-	-
0.0243636	-	-	-13.9639	-	-	-	-	-	-	-	-	-
0.0243643	-	-	-	-	-	-	-	-	-40.3357	-	-	-
0.0243674	-6.29978	-	-	-	-	-	-	-	-	-	-	-
0.0243679	-	-9.93642	-	-	-	-	-	-	-	-	-	-
0.0243686	-	-	-	-	-	-22.2453	-	-	-	-	-	-
0.0243811	-	-	-	-	-	-	-	-	-	-44.728	-	-
0.025	-	-	-	-17.9295	-18.1341	-22.2342	-24.7026	-	-40.3209	-44.725	-	-
0.0276337	-	-10.035	-	-	-	-	-	-	-	-	-	-
0.027637	-6.1975	-	-	-	-	-	-	-	-	-	-	-
0.0292587	-	-	-	-	-	-22.2306	-	-	-	-	-	-
0.0292712	-	-	-	-	-18.2337	-	-	-	-	-	-	-
0.0292736	-6.15405	-	-	-	-	-	-	-	-	-	-	-
0.03	-6.1404	-	-	-	-	-	-	-	-	-	-	-
0.0309044	-	-10.079	-	-	-	-	-	-	-	-	-	-
0.0309115	-6.12916	-	-	-	-	-	-	-	-	-	-	-
0.0329424	-	-	-	-	-	-	-	-	-	-44.7517	-	-
0.0329888	-	-	-	-	-	-	-	-33.2047	-	-	-	-
0.0329914	-	-	-	-18.0135	-	-	-	-	-	-	-	-
0.0329934	-	-	-13.6863	-	-	-	-	-	-	-	-	-
0.0329984	-	-	-	-	-	-22.379	-	-	-	-	-	-
0.0330029	-	-	-	-	-	-	-25.0162	-	-	-	-	-
0.033003	-6.12843	-	-	-	-	-	-	-	-	-	-	-
0.0330056	-	-10.0663	-	-	-	-	-	-	-	-	-	-
0.0330085	-	-	-	-	-18.304	-	-	-	-	-	-	-
0.0330168	-	-	-	-	-	-	-	-	-39.2908	-	-	-
0.0379921	-	-9.953	-	-	-	-	-	-	-	-	-	-
0.0380044	-6.2153	-	-	-	-	-	-	-	-	-	-	-
0.039685	-	-	-	-18.1446	-	-	-	-	-39.0346	-44.841	-45.8342	-46.3
0.0404965	-	-	-	-	-	-22.7694	-	-	-	-	-	-
0.0404999	-6.25974	-	-	-	-	-	-	-	-	-	-	-
0.0405023	-	-	-	-	-18.2543	-	-	-	-	-	-	-
0.0429983	-6.28506	-	-	-	-	-	-	-	-	-	-	-
0.043009	-	-9.83203	-	-	-	-	-	-	-	-	-	-
0.047622	-6.28208	-	-	-	-	-	-	-	-	-	-	-
0.0476336	-	-	-	-	-	-	-	-	-	-44.7742	-	-
0.0476771	-	-	-14.1627	-	-	-	-	-	-	-	-	-
0.0476773	-	-	-	-	-	-22.7662	-	-	-	-	-	-
0.0476786	-	-	-	-	-	-	-	-33.324	-	-	-	-
0.0476794	-	-	-	-	-	-	-25.0886	-	-	-	-	-
0.0476811	-6.28174	-	-	-	-	-	-	-	-	-	-	-
0.0476824	-	-	-	-18.0383	-	-	-	-	-	-	-	-
0.047688	-	-	-	-	-18.0958	-	-	-	-	-	-	-
0.0476881	-	-	-	-	-	-	-	-	-39.405	-	-	-
0.0476943	-	-9.78304	-	-	-	-	-	-	-	-	-	-
0.0556212	-	-9.79777	-	-	-	-	-	-	-	-	-	-
0.0556289	-6.21936	-	-	-	-	-	-	-	-	-	-	-
0.059585	-	-	-	-	-17.7509	-	-	-	-	-	-	-
0.0595946	-6.19726	-	-	-	-	-	-	-	-	-	-	-
0.0595954	-	-	-	-	-	-22.6035	-	-	-	-	-	-
0.0629961	-	-	-	-17.4905	-	-	-	-	-39.9537	-44.1863	-	-
0.0635578	-	-9.81068	-	-	-	-	-	-	-	-	-	-
0.0635674	-6.18674	-	-	-	-	-	-	-	-	-	-	-
0.0709862	-	-	-	-	-	-	-	-	-	-44.1849	-	-
0.0709864	-	-	-	-	-	-22.7543	-	-	-	-	-	-
0.0709878	-	-	-14.2541	-	-	-	-	-	-	-	-	-
0.0709884	-	-	-	-	-	-	-	-33.0325	-	-	-	-
0.070991	-	-	-	-	-17.3665	-	-	-	-	-	-	-
0.0709925	-	-	-	-	-	-	-24.9242	-	-	-	-	-
0.0709977	-6.19001	-	-	-	-	-	-	-	-	-	-	-
0.0709983	-	-	-	-17.3874	-	-	-	-	-	-	-	-
0.0710028	-	-9.78274	-	-	-	-	-	-	-	-	-	-
0.0710088	-	-	-	-	-	-	-	-	-40.0031	-	-	-
0.0755953	-6.20127	-	-	-	-	-	-	-	-	-	-	-
0.0809	-	-	-	-	-	-	-	-	-	-	-	-46.7857
0.0835986	-6.22908	-	-	-	-	-	-	-	-	-	-	-
0.0836032	-	-9.68361	-	-	-	-	-	-	-	-	-	-
0.089895	-	-	-	-	-	-23.1511	-	-	-	-	-	-
0.0898973	-6.25234	-	-	-	-	-	-	-	-	-	-	-
0.0898986	-	-	-	-	-17.1886	-	-	-	-	-	-	-
0.0961946	-6.27171	-	-	-	-	-	-	-	-	-	-	-
0.0961982	-	-9.64399	-	-	-	-	-	-	-	-	-	-
0.1	-	-	-	-17.4289	-	-	-	-	-40.2356	-44.6507	-	-
0.107989	-	-	-	-	-	-	-	-	-	-44.6965	-	-
0.107989	-	-	-	-	-	-	-	-	-40.2357	-	-	-
0.10799	-	-	-	-	-	-23.2071	-	-	-	-	-	-
0.107991	-	-	-	-	-	-	-	-32.5096	-	-	-	-
0.108	-	-	-	-	-17.4888	-	-	-	-	-	-	-
0.108001	-	-	-	-17.4581	-	-	-	-	-	-	-	-
0.108003	-	-9.7125	-	-	-	-	-	-	-	-	-	-
0.108005	-6.28799	-	-	-	-	-	-	-	-	-	-	-
0.108005	-	-	-13.6362	-	-	-	-	-	-	-	-	-
0.108005	-	-	-	-	-	-	-25.2145	-	-	-	-	-
0.12	-6.27487	-	-	-	-	-	-	-	-	-	-	-
0.127993	-6.25116	-	-	-	-	-	-	-	-	-	-	-
0.128003	-	-9.87881	-	-	-	-	-	-	-	-	-	-
0.132	-	-	-	-	-	-	-	-	-	-	-	-48.3954
0.137996	-6.20682	-	-	-	-	-	-	-	-	-	-	-
0.138	-	-	-	-	-17.8838	-	-	-	-	-	-	-
0.138003	-	-	-	-	-	-22.7604	-	-	-	-	-	-
0.148004	-6.15003	-	-	-	-	-	-	-	-	-	-	-
0.148005	-	-9.93405	-	-	-	-	-	-	-	-	-	-
0.15874	-	-	-	-17.8265	-	-	-	-	-39.9827	-44.7932	-	-
0.166727	-	-	-	-	-	-	-	-	-39.9489	-	-	-
0.166734	-	-	-	-	-	-	-	-	-	-44.8178	-	-
0.166734	-6.03665	-	-	-	-	-	-	-	-	-	-	-
0.166735	-	-	-	-17.8681	-	-	-	-	-	-	-	-
0.166738	-	-	-	-	-	-22.2981	-	-	-	-	-	-
0.166739	-	-	-	-	-	-	-24.8856	-	-	-	-	-
0.166739	-	-9.93687	-	-	-	-	-	-	-	-	-	-
0.166741	-	-	-14.1822	-	-	-	-	-	-	-	-	-
0.166743	-	-	-	-	-	-	-	-32.9531	-	-	-	-
0.166749	-	-	-	-	-18.0635	-	-	-	-	-	-	-
0.190488	-5.94205	-	-	-	-	-	-	-	-	-	-	-
0.198486	-5.92756	-	-	-	-	-	-	-	-	-	-	-
0.198491	-	-9.95309	-	-	-	-	-	-	-	-	-	-
0.214352	-	-	-	-	-18.2158	-	-	-	-	-	-	-
0.214354	-	-	-	-	-	-21.9015	-	-	-	-	-	-
0.214368	-5.91976	-	-	-	-	-	-	-	-	-	-	-
0.230239	-5.93119	-	-	-	-	-	-	-	-	-	-	-
0.23024	-	-9.92715	-	-	-	-	-	-	-	-	-	-
0.251984	-	-	-	-17.8861	-	-	-	-	-39.3377	-44.8307	-45.6755	-44.1432
0.259977	-5.97077	-	-	-	-	-	-	-	-	-	-	-
0.259979	-	-	-	-	-	-	-	-	-39.3438	-	-	-
0.25998	-	-	-13.3428	-	-	-	-	-	-	-	-	-
0.25998	-	-	-	-	-	-21.6519	-	-	-	-	-	-
0.259983	-	-	-	-	-	-	-24.4839	-	-	-	-	-
0.259984	-	-9.85483	-	-	-	-	-	-	-	-	-	-
0.259988	-	-	-	-	-17.7892	-	-	-	-	-	-	-
0.259988	-	-	-	-17.8771	-	-	-	-	-	-	-	-
0.259992	-	-	-	-	-	-	-	-32.8337	-	-	-	-
0.260021	-	-	-	-	-	-	-	-	-	-44.8435	-	-
0.285185	-5.99645	-	-	-	-	-	-	-	-	-	-	-
0.302381	-6.00363	-	-	-	-	-	-	-	-	-	-	-
0.310374	-6.00361	-	-	-	-	-	-	-	-	-	-	-
0.310388	-	-9.82119	-	-	-	-	-	-	-	-	-	-
0.335579	-	-	-	-	-	-21.432	-	-	-	-	-	-
0.335581	-5.98799	-	-	-	-	-	-	-	-	-	-	-
0.335589	-	-	-	-	-17.1923	-	-	-	-	-	-	-
0.360776	-	-9.92388	-	-	-	-	-	-	-	-	-	-
0.360782	-5.94745	-	-	-	-	-	-	-	-	-	-	-
0.40799	-	-	-	-	-	-	-23.7373	-	-	-	-	-
0.407992	-	-	-	-17.7917	-	-	-	-	-	-	-	-
0.407998	-	-	-	-	-	-	-	-	-40.7816	-	-	-
0.408	-	-	-	-	-17.3676	-	-	-	-	-	-	-
0.408	-	-	-	-	-	-21.5145	-	-	-	-	-	-
0.408001	-	-9.94174	-	-	-	-	-	-	-	-	-	-
0.408002	-	-	-13.6441	-	-	-	-	-	-	-	-	-
0.408005	-5.82903	-	-	-	-	-	-	-	-	-	-	-
0.408008	-	-	-	-	-	-	-	-32.9694	-	-	-	-
0.408053	-	-	-	-	-	-	-	-	-	-45.6507	-	-
0.448011	-5.74874	-	-	-	-	-	-	-	-	-	-	-
0.488001	-	-9.72124	-	-	-	-	-	-	-	-	-	-
0.48801	-5.72563	-	-	-	-	-	-	-	-	-	-	-
0.528005	-	-	-	-	-17.3746	-	-	-	-	-	-	-
0.528006	-	-	-	-	-	-21.4597	-	-	-	-	-	-
0.528009	-5.74868	-	-	-	-	-	-	-	-	-	-	-
0.556101	-	-	-	-	-	-	-	-	-	-	-45.321	-45.7242
0.56409	-	-	-	-	-	-	-	-	-40.1301	-	-	-
0.564091	-	-	-	-	-	-21.3503	-	-	-	-	-	-
0.564094	-	-	-	-	-	-	-	-32.38	-	-	-	-
0.564094	-5.78855	-	-	-	-	-	-	-	-	-	-	-
0.564095	-	-9.52152	-	-	-	-	-	-	-	-	-	-
0.5641	-	-	-	-	-17.3485	-	-	-	-	-	-	-
0.564104	-	-	-	-	-	-	-	-	-	-45.181	-	-
0.564109	-	-	-13.3811	-	-	-	-	-	-	-	-	-
0.564111	-	-	-	-	-	-	-24.2872	-	-	-	-	-
0.564112	-	-	-	-17.6958	-	-	-	-	-	-	-	-
0.567992	-5.79322	-	-	-	-	-	-	-	-	-	-	-
0.568008	-	-9.51476	-	-	-	-	-	-	-	-	-	-
0.619716	-5.85105	-	-	-	-	-	-	-	-	-	-	-
0.675319	-	-9.42813	-	-	-	-	-	-	-	-	-	-
0.67533	-5.88745	-	-	-	-	-	-	-	-	-	-	-
0.730929	-	-	-	-	-17.2287	-	-	-	-	-	-	-
0.73094	-	-	-	-	-	-20.7923	-	-	-	-	-	-
0.730944	-5.88753	-	-	-	-	-	-	-	-	-	-	-
0.781108	-	-	-	-	-	-	-	-32.298	-	-	-	-
0.78111	-	-	-	-17.1848	-	-	-	-	-	-	-	-
0.781116	-	-	-	-	-17.1092	-	-	-	-	-	-	-
0.781118	-	-	-	-	-	-20.7309	-	-	-	-	-	-
0.781118	-	-	-13.0143	-	-	-	-	-	-	-	-	-
0.781119	-5.86226	-	-	-	-	-	-	-	-	-	-	-
0.78112	-	-9.40044	-	-	-	-	-	-	-	-	-	-
0.781125	-	-	-	-	-	-	-24.1686	-	-	-	-	-
0.781139	-	-	-	-	-	-	-	-	-40.0702	-	-	-
0.781159	-	-	-	-	-	-	-	-	-	-44.1312	-	-
0.786536	-	-9.39819	-	-	-	-	-	-	-	-	-	-
0.78654	-5.85857	-	-	-	-	-	-	-	-	-	-	-
0.858444	-5.80382	-	-	-	-	-	-	-	-	-	-	-
0.935733	-5.75588	-	-	-	-	-	-	-	-	-	-	-
0.935744	-	-9.27079	-	-	-	-	-	-	-	-	-	-
1.01305	-	-	-	-	-16.4295	-	-	-	-	-	-	-
1.01305	-5.73648	-	-	-	-	-	-	-	-	-	-	-
1.01306	-	-	-	-	-	-20.7811	-	-	-	-	-	-
1.07483	-	-	-	-	-	-	-	-	-	-	-45.4195	-45.887
1.08059	-	-	-	-	-	-	-	-	-	-	-45.4257	-
1.08283	-	-9.04553	-	-	-	-	-	-	-	-	-	-
1.08283	-	-	-	-	-	-20.7736	-	-	-	-	-	-
1.08283	-5.7408	-	-	-	-	-	-	-	-	-	-	-
1.08283	-	-	-	-	-16.3738	-	-	-	-	-	-	-
1.08283	-	-	-13.1414	-	-	-	-	-	-	-	-	-
1.08284	-	-	-	-	-	-	-	-	-38.9487	-	-	-
1.08284	-	-	-	-	-	-	-23.6554	-	-	-	-	-
1.08284	-	-	-	-17.2029	-	-	-	-	-	-	-	-
1.08284	-	-	-	-	-	-	-	-31.9361	-	-	-	-
1.08286	-	-	-	-	-	-	-	-	-	-43.6435	-	-
1.09036	-	-9.03293	-	-	-	-	-	-	-	-	-	-
1.09037	-5.74208	-	-	-	-	-	-	-	-	-	-	-
1.19031	-5.76331	-	-	-	-	-	-	-	-	-	-	-
1.29779	-5.77239	-	-	-	-	-	-	-	-	-	-	-
1.29781	-	-8.71229	-	-	-	-	-	-	-	-	-	-
1.40527	-5.74685	-	-	-	-	-	-	-	-	-	-	-
1.40529	-	-	-	-	-16.578	-	-	-	-	-	-	-
1.40529	-	-	-	-	-	-20.637	-	-	-	-	-	-
1.50227	-	-	-	-16.6555	-	-	-	-	-	-	-	-
1.50228	-	-8.48281	-	-	-	-	-	-	-	-	-	-
1.50229	-	-	-	-	-	-	-	-30.8745	-	-	-	-
1.50229	-	-	-12.4825	-	-	-	-	-	-	-	-	-
1.50229	-	-	-	-	-	-	-	-	-39.0747	-	-	-
1.5023	-5.6916	-	-	-	-	-	-	-	-	-	-	-
1.5023	-	-	-	-	-	-20.6209	-	-	-	-	-	-
1.5023	-	-	-	-	-16.5931	-	-	-	-	-	-	-
1.5023	-	-	-	-	-	-	-23.1446	-	-	-	-	-
1.50233	-	-	-	-	-	-	-	-	-	-43.2267	-	-
1.50552	-	-	-	-	-	-	-	-	-	-	-46.0993	-
1.51277	-	-8.47302	-	-	-	-	-	-	-	-	-	-
1.51278	-5.68407	-	-	-	-	-	-	-	-	-	-	-
1.80114	-	-8.27743	-	-	-	-	-	-	-	-	-	-
1.80115	-5.42679	-	-	-	-	-	-	-	-	-	-	-
1.95057	-5.29881	-	-	-	-	-	-	-	-	-	-	-
1.95058	-	-	-	-	-16.4186	-	-	-	-	-	-	-
1.9506	-	-	-	-	-	-20.489	-	-	-	-	-	-
2.0837	-	-	-	-	-	-	-	-	-	-	-45.482	-
2.08541	-	-	-	-	-	-	-	-	-37.5873	-	-	-
2.08543	-	-	-11.9922	-	-	-	-	-	-	-	-	-
2.08543	-	-	-	-	-	-	-	-30.2678	-	-	-	-
2.08543	-	-	-	-	-	-	-22.4298	-	-	-	-	-
2.08544	-	-	-	-	-	-	-	-	-	-43.3278	-	-
2.08544	-	-	-	-	-16.3464	-	-	-	-	-	-	-
2.08545	-	-8.24221	-	-	-	-	-	-	-	-	-	-
2.08545	-5.19465	-	-	-	-	-	-	-	-	-	-	-
2.08545	-	-	-	-	-	-20.367	-	-	-	-	-	-
2.08546	-	-	-	-15.7865	-	-	-	-	-	-	-	-
2.1	-5.18389	-	-	-	-	-	-	-	-	-	-	-
2.1	-	-8.24368	-	-	-	-	-	-	-	-	-	-
2.224	-	-	-	-	-	-	-	-	-	-	-	-45.9031
2.29319	-5.04731	-	-	-	-	-	-	-	-	-	-	-
2.50093	-	-8.31017	-	-	-	-	-	-	-	-	-	-
2.50094	-4.91709	-	-	-	-	-	-	-	-	-	-	-
2.70867	-	-	-	-	-15.8412	-	-	-	-	-	-	-
2.70867	-4.81703	-	-	-	-	-	-	-	-	-	-	-
2.70868	-	-	-	-	-	-19.3329	-	-	-	-	-	-
2.89612	-	-	-	-	-	-	-	-	-	-43.2048	-	-
2.89613	-	-	-	-	-	-	-	-	-37.3306	-	-	-
2.89614	-	-	-	-	-	-	-	-29.6765	-	-	-	-
2.89614	-	-8.28303	-	-	-	-	-	-	-	-	-	-
2.89615	-	-	-	-16.1801	-	-	-	-	-	-	-	-
2.89615	-	-	-	-	-15.6802	-	-	-	-	-	-	-
2.89615	-4.76037	-	-	-	-	-	-	-	-	-	-	-
2.89616	-	-	-	-	-	-	-21.8194	-	-	-	-	-
2.89616	-	-	-	-	-	-19.0575	-	-	-	-	-	-
2.89618	-	-	-11.6157	-	-	-	-	-	-	-	-	-
2.89724	-	-	-	-	-	-	-	-	-	-	-45.075	-
2.9164	-	-8.27758	-	-	-	-	-	-	-	-	-	-
2.9164	-4.75617	-	-	-	-	-	-	-	-	-	-	-
3.18496	-4.72955	-	-	-	-	-	-	-	-	-	-	-
3.47378	-	-8.01994	-	-	-	-	-	-	-	-	-	-
3.47383	-4.73683	-	-	-	-	-	-	-	-	-	-	-
3.7626	-4.74632	-	-	-	-	-	-	-	-	-	-	-
3.76263	-	-	-	-	-	-18.5363	-	-	-	-	-	-
3.76264	-	-	-	-	-15.1248	-	-	-	-	-	-	-
3.909	-	-	-	-	-	-	-	-	-	-	-	-45.3549
4.02169	-	-	-	-	-	-	-	-	-	-	-44.689	-
4.02321	-	-	-	-	-	-	-	-	-	-41.9441	-	-
4.02324	-	-	-	-	-	-	-	-	-36.5757	-	-	-
4.02325	-	-	-	-	-15.0179	-	-	-	-	-	-	-
4.02326	-	-	-11.3829	-	-	-	-	-	-	-	-	-
4.02326	-4.74032	-	-	-	-	-	-	-	-	-	-	-
4.02328	-	-7.72582	-	-	-	-	-	-	-	-	-	-
4.02329	-	-	-	-	-	-18.4149	-	-	-	-	-	-
4.0233	-	-	-	-15.4265	-	-	-	-	-	-	-	-
4.02331	-	-	-	-	-	-	-21.3708	-	-	-	-	-
4.02332	-	-	-	-	-	-	-	-28.7553	-	-	-	-
4.05141	-4.73867	-	-	-	-	-	-	-	-	-	-	-
4.05142	-	-7.7122	-	-	-	-	-	-	-	-	-	-
4.4248	-4.70159	-	-	-	-	-	-	-	-	-	-	-
4.8263	-	-7.37596	-	-	-	-	-	-	-	-	-	-
4.82635	-4.64502	-	-	-	-	-	-	-	-	-	-	-
5.22783	-	-	-	-	-14.5407	-	-	-	-	-	-	-
5.22784	-	-	-	-	-	-17.5557	-	-	-	-	-	-
5.22789	-4.59072	-	-	-	-	-	-	-	-	-	-	-
5.5902	-	-	-	-	-	-	-	-	-	-39.9972	-	-
5.59022	-	-7.09012	-	-	-	-	-	-	-	-	-	-
5.59023	-	-	-	-14.3469	-	-	-	-	-	-	-	-
5.59026	-	-	-	-	-	-	-	-27.0597	-	-	-	-
5.59027	-	-	-10.7281	-	-	-	-	-	-	-	-	-
5.59027	-	-	-	-	-14.3878	-	-	-	-	-	-	-
5.59028	-	-	-	-	-	-17.3115	-	-	-	-	-	-
5.59029	-	-	-	-	-	-	-20.5203	-	-	-	-	-
5.59029	-	-	-	-	-	-	-	-	-35.1781	-	-	-
5.59031	-4.55176	-	-	-	-	-	-	-	-	-	-	-
5.5938	-	-	-	-	-	-	-	-	-	-	-44.3599	-
5.62936	-	-7.07732	-	-	-	-	-	-	-	-	-	-
5.62936	-4.5482	-	-	-	-	-	-	-	-	-	-	-
6.14848	-4.51041	-	-	-	-	-	-	-	-	-	-	-
6.70667	-	-6.82858	-	-	-	-	-	-	-	-	-	-
6.7067	-4.47837	-	-	-	-	-	-	-	-	-	-	-
7.26495	-	-	-	-	-	-16.4326	-	-	-	-	-	-
7.26497	-	-	-	-	-13.6696	-	-	-	-	-	-	-
7.26499	-4.43704	-	-	-	-	-	-	-	-	-	-	-
7.76075	-	-	-	-	-	-	-	-	-	-	-	-43.8363
7.76859	-	-	-	-	-	-	-	-	-	-38.7858	-	-
7.76868	-	-	-	-	-	-	-19.4376	-	-	-	-	-
7.7687	-	-6.74432	-	-	-	-	-	-	-	-	-	-
7.76873	-	-	-	-	-	-	-	-	-32.8923	-	-	-
7.76875	-	-	-	-	-	-16.3178	-	-	-	-	-	-
7.76876	-	-	-	-	-	-	-	-25.9191	-	-	-	-
7.76877	-4.38195	-	-	-	-	-	-	-	-	-	-	-
7.76878	-	-	-	-13.7958	-	-	-	-	-	-	-	-
7.76881	-	-	-9.95447	-	-	-	-	-	-	-	-	-
7.76882	-	-	-	-	-13.4796	-	-	-	-	-	-	-
7.77063	-	-	-	-	-	-	-	-	-	-	-43.396	-
7.82313	-4.3749	-	-	-	-	-	-	-	-	-	-	-
7.82315	-	-6.74189	-	-	-	-	-	-	-	-	-	-
8.54482	-4.26461	-	-	-	-	-	-	-	-	-	-	-
9.32091	-4.1291	-	-	-	-	-	-	-	-	-	-	-
9.32096	-	-6.62921	-	-	-	-	-	-	-	-	-	-
10.0969	-4.00208	-	-	-	-	-	-	-	-	-	-	-
10.097	-	-	-	-	-	-16.3044	-	-	-	-	-	-
10.097	-	-	-	-	-12.8642	-	-	-	-	-	-	-
10.7973	-	-	-	-	-	-	-17.5872	-	-	-	-	-
10.7974	-3.9076	-	-	-	-	-	-	-	-	-	-	-
10.7974	-	-	-	-	-12.7708	-	-	-	-	-	-	-
10.7974	-	-	-9.4675	-	-	-	-	-	-	-	-	-
10.7974	-	-6.37911	-	-	-	-	-	-	-	-	-	-
10.7974	-	-	-	-	-	-	-	-	-32.3798	-	-	-
10.7974	-	-	-	-	-	-	-	-	-	-37.6901	-	-
10.7975	-	-	-	-	-	-	-	-24.7841	-	-	-	-
10.7975	-	-	-	-12.8452	-	-	-	-	-	-	-	-
10.7975	-	-	-	-	-	-16.2873	-	-	-	-	-	-
10.8003	-	-	-	-	-	-	-	-	-	-	-41.1976	-
10.873	-	-6.36518	-	-	-	-	-	-	-	-	-	-
10.8731	-3.89875	-	-	-	-	-	-	-	-	-	-	-
11.8763	-3.80634	-	-	-	-	-	-	-	-	-	-	-
12.9552	-3.75216	-	-	-	-	-	-	-	-	-	-	-
12.9553	-	-6.06492	-	-	-	-	-	-	-	-	-	-
14.0341	-3.72799	-	-	-	-	-	-	-	-	-	-	-
14.0343	-	-	-	-	-	-15.6902	-	-	-	-	-	-
14.0344	-	-	-	-	-12.341	-	-	-	-	-	-	-
15	-	-	-	-	-	-	-	-	-	-	-	-40.8307
15.0078	-	-	-	-	-	-	-	-23.4332	-	-	-	-
15.0078	-	-5.90858	-	-	-	-	-	-	-	-	-	-
15.0079	-	-	-	-12.5403	-	-	-	-	-	-	-	-
15.0079	-	-	-8.51929	-	-	-	-	-	-	-	-	-
15.008	-	-	-	-	-	-15.369	-	-	-	-	-	-
15.008	-	-	-	-	-	-	-	-	-30.1259	-	-	-
15.008	-	-	-	-	-12.1419	-	-	-	-	-	-	-
15.0081	-3.7156	-	-	-	-	-	-	-	-	-	-	-
15.0082	-	-	-	-	-	-	-17.1095	-	-	-	-	-
15.0083	-	-	-	-	-	-	-	-	-	-36.4071	-	-
15.0128	-	-	-	-	-	-	-	-	-	-	-40.5575	-
15.113	-	-5.90199	-	-	-	-	-	-	-	-	-	-
15.1132	-3.71427	-	-	-	-	-	-	-	-	-	-	-
16.508	-3.69031	-	-	-	-	-	-	-	-	-	-	-
18.0081	-	-5.75086	-	-	-	-	-	-	-	-	-	-
18.0081	-3.64767	-	-	-	-	-	-	-	-	-	-	-
19.5078	-	-	-	-	-11.0984	-	-	-	-	-	-	-
19.5078	-	-	-	-	-	-13.7777	-	-	-	-	-	-
19.5081	-3.5931	-	-	-	-	-	-	-	-	-	-	-
21.0079	-	-5.71394	-	-	-	-	-	-	-	-	-	-
21.0083	-3.53318	-	-	-	-	-	-	-	-	-	-	-
23.138	-	-	-	-10.2748	-	-	-	-	-	-	-	-
23.1381	-3.43194	-	-	-	-	-	-	-	-	-	-	-
23.1381	-	-	-	-	-	-	-	-20.7577	-	-	-	-
23.1382	-	-	-	-	-	-	-15.8933	-	-	-	-	-
23.1384	-	-	-	-	-	-	-	-	-26.3747	-	-	-
23.1385	-	-	-7.2935	-	-	-	-	-	-	-	-	-
23.1385	-	-	-	-	-	-12.9975	-	-	-	-	-	-
23.1386	-	-	-	-	-10.5371	-	-	-	-	-	-	-
23.1386	-	-5.73789	-	-	-	-	-	-	-	-	-	-
23.1389	-	-	-	-	-	-	-	-	-	-32.8679	-	-
23.1441	-	-	-	-	-	-	-	-	-	-	-37.7969	-
23.3082	-	-	-	-	-	-	-	-	-	-	-	-36.8018
27.764	-3.07206	-	-	-	-	-	-	-	-	-	-	-
27.7643	-	-5.66965	-	-	-	-	-	-	-	-	-	-
30.0753	-	-	-	-	-	-	-	-	-	-	-36.7294	-
30.077	-	-	-	-	-9.85537	-	-	-	-	-	-	-
30.0777	-	-	-	-	-	-11.8742	-	-	-	-	-	-
30.0779	-2.86434	-	-	-	-	-	-	-	-	-	-	-
30.6044	-	-	-	-	-	-	-	-	-	-	-	-36.2112
32.3906	-	-5.43695	-	-	-	-	-	-	-	-	-	-
32.3911	-2.68679	-	-	-	-	-	-	-	-	-	-	-
35.6741	-	-	-	-	-	-	-	-	-	-	-36.1553	-
35.6747	-	-	-	-	-	-11.5025	-	-	-	-	-	-
35.6748	-	-5.27148	-	-	-	-	-	-	-	-	-	-
35.675	-	-	-	-	-	-	-13.7591	-	-	-	-	-
35.6752	-2.5116	-	-	-	-	-	-	-	-	-	-	-
35.6752	-	-	-6.66494	-	-	-	-	-	-	-	-	-
35.6753	-	-	-	-	-9.28361	-	-	-	-	-	-	-
35.6755	-	-	-	-	-	-	-	-18.7287	-	-	-	-
35.6756	-	-	-	-8.49708	-	-	-	-	-	-	-	-
35.6762	-	-	-	-	-	-	-	-	-	-30.878	-	-
35.6763	-	-	-	-	-	-	-	-	-23.2416	-	-	-
35.8803	-	-	-	-	-	-	-	-	-	-	-	-35.5516
39.2414	-2.41268	-	-	-	-	-	-	-	-	-	-	-
42.8088	-	-4.91351	-	-	-	-	-	-	-	-	-	-
42.8099	-2.36557	-	-	-	-	-	-	-	-	-	-	-
46.3748	-	-	-	-	-	-10.6265	-	-	-	-	-	-
46.3754	-2.32316	-	-	-	-	-	-	-	-	-	-	-
46.3755	-	-	-	-	-7.8588	-	-	-	-	-	-	-
46.3829	-	-	-	-	-	-	-	-	-	-	-34.3334	-
46.5969	-	-	-	-	-	-	-	-	-	-	-	-34.5306
49.9417	-2.25871	-	-	-	-	-	-	-	-	-	-	-
49.9435	-	-4.52294	-	-	-	-	-	-	-	-	-	-
55.006	-	-	-	-	-	-	-	-	-	-26.3059	-	-
55.0063	-	-	-	-	-	-	-	-16.1541	-	-	-	-
55.0064	-	-	-5.48376	-	-	-	-	-	-	-	-	-
55.0067	-2.13394	-	-	-	-	-	-	-	-	-	-	-
55.0072	-	-4.26046	-	-	-	-	-	-	-	-	-	-
55.0076	-	-	-	-	-	-	-11.4148	-	-	-	-	-
55.0081	-	-	-	-7.65412	-	-	-	-	-	-	-	-
55.0083	-	-	-	-	-	-	-	-	-21.5325	-	-	-
55.0087	-	-	-	-	-7.3553	-	-	-	-	-	-	-
55.0087	-	-	-	-	-	-9.99785	-	-	-	-	-	-
55.0126	-	-	-	-	-	-	-	-	-	-	-33.0317	-
55.3322	-	-	-	-	-	-	-	-	-	-	-	-33.5971
60.5084	-2.01075	-	-	-	-	-	-	-	-	-	-	-
66.0096	-	-3.76558	-	-	-	-	-	-	-	-	-	-
66.0097	-1.94422	-	-	-	-	-	-	-	-	-	-	-
71.5062	-1.9242	-	-	-	-	-	-	-	-	-	-	-
71.5066	-	-	-	-	-	-9.19926	-	-	-	-	-	-
71.509	-	-	-	-	-6.9353	-	-	-	-	-	-	-
71.5099	-	-	-	-	-	-	-	-	-	-	-30.6923	-
72.1123	-	-	-	-	-	-	-	-	-	-	-	-31.2877
77.0052	-1.91482	-	-	-	-	-	-	-	-	-	-	-
77.0084	-	-3.42461	-	-	-	-	-	-	-	-	-	-
92.6406	-	-	-	-	-6.7516	-	-	-	-	-	-	-
92.6412	-	-	-	-6.8498	-	-	-	-	-	-	-	-
92.643	-	-	-4.43355	-	-	-	-	-	-	-	-	-
92.6439	-	-	-	-	-	-	-	-	-	-22.6271	-	-
92.6443	-	-	-	-	-	-	-9.7687	-	-	-	-	-
92.6462	-	-3.16901	-	-	-	-	-	-	-	-	-	-
92.6466	-	-	-	-	-	-7.57202	-	-	-	-	-	-
92.6468	-1.76406	-	-	-	-	-	-	-	-	-	-	-
92.6471	-	-	-	-	-	-	-	-13.4582	-	-	-	-
92.6477	-	-	-	-	-	-	-	-	-18	-	-	-
92.6579	-	-	-	-	-	-	-	-	-	-	-28.5771	-
92.9707	-	-	-	-	-	-	-	-	-	-	-	-29.5082
101.905	-1.63678	-	-	-	-	-	-	-	-	-	-	-
111.168	-	-2.85131	-	-	-	-	-	-	-	-	-	-
111.178	-1.54467	-	-	-	-	-	-	-	-	-	-	-
120.432	-	-	-	-	-6.68831	-	-	-	-	-	-	-
120.434	-	-	-	-	-	-6.41478	-	-	-	-	-	-
120.442	-1.48303	-	-	-	-	-	-	-	-	-	-	-
120.448	-	-	-	-	-	-	-	-	-	-	-27.3884	-
120.841	-	-	-	-	-	-	-	-	-	-	-	-27.7963
129.694	-	-2.49468	-	-	-	-	-	-	-	-	-	-
129.704	-1.42438	-	-	-	-	-	-	-	-	-	-	-
155.44	-	-	-	-	-	-	-	-	-	-	-	-25.9237
156.025	-1.12798	-	-	-	-	-	-	-	-	-	-	-
156.025	-	-	-	-	-	-	-	-	-	-	-25.3408	-
156.03	-	-	-	-	-5.67571	-	-	-	-	-	-	-
156.033	-	-	-	-	-	-	-	-	-	-19.6674	-	-
156.033	-	-	-	-	-	-	-7.59885	-	-	-	-	-
156.04	-	-	-	-5.37937	-	-	-	-	-	-	-	-
156.04	-	-2.17287	-	-	-	-	-	-	-	-	-	-
156.043	-	-	-	-	-	-	-	-12.2142	-	-	-	-
156.044	-	-	-3.15146	-	-	-	-	-	-	-	-	-
156.047	-	-	-	-	-	-5.54813	-	-	-	-	-	-
156.047	-	-	-	-	-	-	-	-	-14.2229	-	-	-
187.225	-0.828273	-	-	-	-	-	-	-	-	-	-	-
187.252	-	-2.075	-	-	-	-	-	-	-	-	-	-
202.186	-	-	-	-	-	-	-	-	-	-	-	-25.0282
202.807	-	-	-	-	-	-	-	-	-	-	-22.203	-
202.83	-	-	-	-	-4.5404	-	-	-	-	-	-	-
202.856	-	-	-	-	-	-6.0585	-	-	-	-	-	-
202.859	-0.808088	-	-	-	-	-	-	-	-	-	-	-
218.448	-	-2.11882	-	-	-	-	-	-	-	-	-	-
218.458	-0.854511	-	-	-	-	-	-	-	-	-	-	-
262.296	-	-	-	-	-	-	-	-	-	-	-	-23.4863
262.775	-	-2.1521	-	-	-	-	-	-	-	-	-	-
262.785	-	-	-	-	-4.04047	-	-	-	-	-	-	-
262.785	-1.1646	-	-	-	-	-	-	-	-	-	-	-
262.795	-	-	-	-3.29385	-	-	-	-	-	-	-	-
262.796	-	-	-	-	-	-5.66695	-	-	-	-	-	-
262.797	-	-	-	-	-	-	-	-	-	-15.1888	-	-
262.8	-	-	-	-	-	-	-	-	-	-	-19.6757	-
262.814	-	-	-	-	-	-	-	-9.93211	-	-	-	-
262.816	-	-	-	-	-	-	-	-	-11.3146	-	-	-
262.825	-	-	-2.49385	-	-	-	-	-	-	-	-	-
262.827	-	-	-	-	-	-	-5.75943	-	-	-	-	-
315.374	-	-1.99618	-	-	-	-	-	-	-	-	-	-
315.384	-1.36323	-	-	-	-	-	-	-	-	-	-	-
341.128	-	-	-	-	-	-	-	-	-	-	-	-22.5747
341.592	-1.35008	-	-	-	-	-	-	-	-	-	-	-
341.592	-	-	-	-	-	-	-	-	-	-	-18.3223	-
341.64	-	-	-	-	-3.69827	-	-	-	-	-	-	-
341.7	-	-	-	-	-	-4.35223	-	-	-	-	-	-
367.982	-	-1.62971	-	-	-	-	-	-	-	-	-	-
367.992	-1.29641	-	-	-	-	-	-	-	-	-	-	-
442.546	-	-	-	-	-	-	-3.19896	-	-	-	-	-
442.568	-	-	-	-	-	-	-	-	-	-	-17.7151	-
442.586	-	-	-	-	-	-3.78966	-	-	-	-	-	-
442.631	-	-	-	-	-	-	-	-	-7.15713	-	-	-
442.646	-	-	-	-	-3.51866	-	-	-	-	-	-	-
442.646	-	-	-	-	-	-	-	-6.41512	-	-	-	-
442.656	-	-	-	-2.75154	-	-	-	-	-	-	-	-
442.686	-	-	-2.54617	-	-	-	-	-	-	-	-	-
442.708	-	-1.28543	-	-	-	-	-	-	-	-	-	-
442.714	-	-	-	-	-	-	-	-	-	-12.6366	-	-
442.718	-0.984287	-	-	-	-	-	-	-	-	-	-	-
442.796	-	-	-	-	-	-	-	-	-	-	-	-21.7031
531.3	-	-1.34714	-	-	-	-	-	-	-	-	-	-
531.31	-0.596813	-	-	-	-	-	-	-	-	-	-	-
575.269	-	-	-	-	-	-4.47909	-	-	-	-	-	-
575.329	-	-	-	-	-	-	-	-	-	-	-17.1823	-
575.329	-	-	-	-	-2.40781	-	-	-	-	-	-	-
575.401	-0.554914	-	-	-	-	-	-	-	-	-	-	-
575.873	-	-	-	-	-	-	-	-	-	-	-	-19.2507
619.512	-	-1.35533	-	-	-	-	-	-	-	-	-	-
745.145	-	-	-	-	-	-	-	-	-	-	-	-16.6237
745.284	-	-	-1.56314	-	-	-	-	-	-	-	-	-
745.306	-	-0.978387	-	-	-	-	-	-	-	-	-	-
745.314	-	-	-	-	-	-	-	-	-7.44049	-	-	-
745.316	-1.20944	-	-	-	-	-	-	-	-	-	-	-
745.407	-	-	-	-	-	-	-	-6.98054	-	-	-	-
745.574	-	-	-	-	-	-	-	-	-	-	-16.4628	-
745.629	-	-	-	-	-	-	-	-	-	-10.5436	-	-
745.707	-	-	-	-	-	-	-4.7091	-	-	-	-	-
745.747	-	-	-	-	-	-4.55837	-	-	-	-	-	-
745.807	-	-	-	-	-1.54573	-	-	-	-	-	-	-
745.817	-	-	-	-2.50448	-	-	-	-	-	-	-	-
894.962	-	-0.522652	-	-	-	-	-	-	-	-	-	-
894.972	-1.72128	-	-	-	-	-	-	-	-	-	-	-
969.269	-	-	-	-	-	-3.4502	-	-	-	-	-	-
969.329	-	-	-	-	-0.172882	-	-	-	-	-	-	-
969.401	-1.88811	-	-	-	-	-	-	-	-	-	-	-
970.651	-	-	-	-	-	-	-	-	-	-	-	-14.9164
1043.9	-	-0.278676	-	-	-	-	-	-	-	-	-	-
1254.97	-	-	-	-	-	-	-4.64836	-	-	-	-	-
1255.01	-	-	-	-	-	-1.48457	-	-	-	-	-	-
1255.02	-	-	-	-	-	-	-	-	-	-11.0625	-	-
1255.03	-	-	-	-	-	-	-	-	-7.15479	-	-	-
1255.07	-	-	-	-	-0.295098	-	-	-	-	-	-	-
1255.08	-	-	-	-2.22993	-	-	-	-	-	-	-	-
1255.11	-	-	-1.45633	-	-	-	-	-	-	-	-	-
1255.13	-	-0.196406	-	-	-	-	-	-	-	-	-	-
1255.14	-2.34592	-	-	-	-	-	-	-	-	-	-	-
1256.18	-	-	-	-	-	-	-	-	-	-	-11.6515	-
1256.25	-	-	-	-	-	-	-	-3.47734	-	-	-	-
1258.27	-	-	-	-	-	-	-	-	-	-	-	-14.2852
1630.69	-	-	-	-	-	-	-	-	-	-	-	-11.9461
2111.6	-	-	-	-	-	-	-	-	-	-	-	-9.51407
2113.5	-	-	-	-	-	-	-	-	-	-	-8.81711	-
2113.86	-	-	-	-	-	-	-	-4.22409	-	-	-	-
2114.16	-	-	-	-	-	-	-3.13452	-	-	-	-	-
2114.2	-	-	-	-	-	-2.63246	-	-	-	-	-	-
2114.26	-	-	-	-	0.048902	-	-	-	-	-	-	-
2114.3	-	-	-2.0083	-	-	-	-	-	-	-	-	-
2114.33	-	-2.77682	-	-	-	-	-	-	-	-	-	-
2114.34	-0.379816	-	-	-	-	-	-	-	-	-	-	-
2116.86	-	-	-	-	-	-	-	-	-	-5.90059	-	-
2117.14	-	-	-	-	-	-	-	-	-3.40927	-	-	-
3572.22	-	-	-	-	-	-	-	-	-	-	-	-9.93387

## Sheet: n=1e,B=0.39T
TDark (s)	TPump=0.008 (s)	TPump=0.018 (s)	TPump=0.04 (s)	TPump=0.07 (s)	TPump=0.08 (s)	TPump=0.14 (s)	TPump=0.18 (s)	TPump=0.48 (s)	TPump=1.7 (s)	TPump=6.5 (s)	TPump=80. (s)	TPump=990. (s)
0.0007	-5.63181	-9.97121	-14.4302	-17.1043	-18.3825	-21.9379	-24.1272	-32.8414	-40.9959	-44.0538	-46.0206	-46.319
0.00084	-5.5804	-	-	-	-	-	-	-	-	-	-	-
0.00091	-5.59038	-	-	-	-	-	-	-	-	-	-	-
0.00104144	-5.69696	-9.52601	-14.9582	-17.1384	-18.5712	-22.1078	-24.3652	-32.8189	-39.4363	-44.8111	-	-
0.00124973	-5.95449	-	-	-	-	-	-	-	-	-	-	-
0.00135388	-6.01901	-	-	-	-	-	-	-	-	-	-	-
0.00154944	-5.98874	-9.97094	-14.4968	-17.0025	-18.0131	-21.864	-24.4554	-32.8021	-39.9211	-44.8209	-47.0415	-44.5374
0.00185933	-5.79108	-	-	-	-	-	-	-	-	-	-	-
0.00201427	-5.70956	-	-	-	-	-	-	-	-	-	-	-
0.00230522	-5.61927	-9.97355	-14.2523	-16.7409	-18.5932	-21.9951	-24.728	-33.408	-40.4831	-44.3899	-	-
0.00246	-	-	-	-	-	-	-	-	-	-	-	-45.0875
0.00276626	-5.61326	-	-	-	-	-	-	-	-	-	-	-
0.00299678	-5.64207	-	-	-	-	-	-	-	-	-	-	-
0.00342965	-5.69091	-9.78076	-13.8849	-16.6137	-18.9001	-22.6444	-24.4706	-33.0189	-40.0547	-45.1815	-	-
0.0039	-	-	-	-	-	-	-	-	-	-	-	-46.2906
0.00411558	-5.67179	-	-	-	-	-	-	-	-	-	-	-
0.00445855	-5.64042	-	-	-	-	-	-	-	-	-	-	-
0.00510256	-5.63044	-9.71801	-13.5758	-16.789	-17.9393	-22.043	-24.3923	-33.3346	-40.0263	-44.565	-	-
0.00612307	-5.81936	-	-	-	-	-	-	-	-	-	-	-
0.00663333	-5.94642	-	-	-	-	-	-	-	-	-	-	-
0.00714358	-6.05177	-	-	-	-	-	-	-	-	-	-	-
0.00759147	-6.11802	-10.2505	-13.7666	-17.3158	-18.0967	-22.0526	-24.2314	-33.1488	-40.0962	-44.3524	-46.0153	-43.7014
0.00899246	-	-10.2274	-	-	-	-	-	-	-	-	-	-
0.00899728	-	-	-	-17.4591	-	-	-	-	-	-	-	-
0.00900184	-	-	-	-	-18.2807	-	-	-	-	-	-	-
0.00900257	-	-	-13.7679	-	-	-	-	-	-	-	-	-
0.00900652	-6.18833	-	-	-	-	-	-	-	-	-	-	-
0.0090077	-	-	-	-	-	-	-24.3462	-	-	-	-	-
0.00900925	-	-	-	-	-	-	-	-33.3083	-	-	-	-
0.00900962	-	-	-	-	-	-21.9443	-	-	-	-	-	-
0.00901114	-	-	-	-	-	-	-	-	-40.1984	-	-	-
0.00905158	-	-	-	-	-	-	-	-	-	-44.5688	-	-
0.00910977	-6.187	-	-	-	-	-	-	-	-	-	-	-
0.00986891	-6.15567	-	-	-	-	-	-	-	-	-	-	-
0.0106281	-6.0916	-	-	-	-	-	-	-	-	-	-	-
0.0112944	-6.01906	-9.97974	-14.0967	-17.4721	-18.4077	-21.9234	-24.3766	-33.5362	-40.192	-44.7402	-	-
0.0135043	-5.85801	-	-	-	-	-	-	-	-	-	-	-
0.0135533	-5.85736	-	-	-	-	-	-	-	-	-	-	-
0.0139527	-5.85641	-	-	-	-	-	-	-	-	-	-	-
0.0149994	-5.88124	-	-	-	-	-	-	-	-	-	-	-
0.0150097	-	-	-	-17.4752	-	-	-	-	-	-	-	-
0.0150127	-	-	-	-	-	-	-	-	-39.8442	-	-	-
0.0151088	-	-	-	-	-	-	-	-	-	-	-46.8114	-
0.0158122	-5.91475	-	-	-	-	-	-	-	-	-	-	-
0.016402	-5.94086	-	-	-	-	-	-	-	-	-	-	-
0.0164034	-	-9.76818	-	-	-	-	-	-	-	-	-	-
0.0168036	-	-	-	-17.4629	-18.2458	-22.141	-24.1613	-	-39.7249	-45.0561	-46.7606	-45.9106
0.0171031	-	-	-	-	-	-22.1293	-	-	-	-	-	-
0.0171104	-	-	-	-	-18.247	-	-	-	-	-	-	-
0.017113	-5.97058	-	-	-	-	-	-	-	-	-	-	-
0.0178135	-	-9.79306	-	-	-	-	-	-	-	-	-	-
0.018697	-	-	-	-	-18.256	-	-	-	-	-	-	-
0.0186975	-	-9.81195	-	-	-	-	-	-	-	-	-	-
0.0187043	-6.01922	-	-	-	-	-	-	-	-	-	-	-
0.0187047	-	-	-	-	-	-	-24.2305	-	-	-	-	-
0.0187061	-	-	-	-17.4722	-	-	-	-	-	-	-	-
0.0187064	-	-	-	-	-	-	-	-	-39.5949	-	-	-
0.0187106	-	-	-	-	-	-	-	-32.9726	-	-	-	-
0.0187117	-	-	-13.8945	-	-	-	-	-	-	-	-	-
0.0187134	-	-	-	-	-	-22.0435	-	-	-	-	-	-
0.0187591	-	-	-	-	-	-	-	-	-	-45.0707	-	-
0.0201643	-6.03599	-	-	-	-	-	-	-	-	-	-	-
0.0208403	-6.03486	-	-	-	-	-	-	-	-	-	-	-
0.0208434	-	-9.83912	-	-	-	-	-	-	-	-	-	-
0.0219091	-6.02287	-	-	-	-	-	-	-	-	-	-	-
0.0219124	-	-	-	-	-18.2474	-	-	-	-	-	-	-
0.0219176	-	-	-	-	-	-21.8451	-	-	-	-	-	-
0.023525	-5.98514	-	-	-	-	-	-	-	-	-	-	-
0.0243561	-	-	-	-	-18.1881	-	-	-	-	-	-	-
0.0243588	-	-	-	-17.6754	-	-	-	-	-	-	-	-
0.0243603	-	-	-	-	-	-	-24.4991	-	-	-	-	-
0.0243609	-	-	-	-	-	-	-	-33.2	-	-	-	-
0.0243636	-	-	-13.5992	-	-	-	-	-	-	-	-	-
0.0243643	-	-	-	-	-	-	-	-	-39.313	-	-	-
0.0243674	-5.9584	-	-	-	-	-	-	-	-	-	-	-
0.0243679	-	-9.72625	-	-	-	-	-	-	-	-	-	-
0.0243686	-	-	-	-	-	-21.7486	-	-	-	-	-	-
0.0243811	-	-	-	-	-	-	-	-	-	-44.6949	-	-
0.025	-	-	-	-17.716	-18.1642	-21.7345	-24.5303	-	-39.2951	-44.6464	-	-
0.0276337	-	-9.49637	-	-	-	-	-	-	-	-	-	-
0.027637	-5.83611	-	-	-	-	-	-	-	-	-	-	-
0.0292587	-	-	-	-	-	-21.7237	-	-	-	-	-	-
0.0292712	-	-	-	-	-17.9583	-	-	-	-	-	-	-
0.0292736	-5.78034	-	-	-	-	-	-	-	-	-	-	-
0.03	-5.75968	-	-	-	-	-	-	-	-	-	-	-
0.0329424	-	-	-	-	-	-	-	-	-	-44.1901	-	-
0.0329888	-	-	-	-	-	-	-	-33.079	-	-	-	-
0.0329914	-	-	-	-18.1146	-	-	-	-	-	-	-	-
0.0329934	-	-	-13.6256	-	-	-	-	-	-	-	-	-
0.0329984	-	-	-	-	-	-21.7754	-	-	-	-	-	-
0.0330029	-	-	-	-	-	-	-25.0426	-	-	-	-	-
0.033003	-5.71004	-	-	-	-	-	-	-	-	-	-	-
0.0330056	-	-9.26786	-	-	-	-	-	-	-	-	-	-
0.0330085	-	-	-	-	-17.8116	-	-	-	-	-	-	-
0.0330168	-	-	-	-	-	-	-	-	-39.3359	-	-	-
0.0379921	-	-9.26543	-	-	-	-	-	-	-	-	-	-
0.0380044	-5.72816	-	-	-	-	-	-	-	-	-	-	-
0.039685	-	-	-	-17.8486	-	-	-	-	-39.7508	-44.1867	-46.3276	-45.2923
0.0404965	-	-	-	-	-	-21.854	-	-	-	-	-	-
0.0404999	-5.74036	-	-	-	-	-	-	-	-	-	-	-
0.0405023	-	-	-	-	-17.7577	-	-	-	-	-	-	-
0.047622	-5.66854	-	-	-	-	-	-	-	-	-	-	-
0.0476336	-	-	-	-	-	-	-	-	-	-44.3392	-	-
0.0476771	-	-	-13.1786	-	-	-	-	-	-	-	-	-
0.0476773	-	-	-	-	-	-21.8428	-	-	-	-	-	-
0.0476786	-	-	-	-	-	-	-	-32.9037	-	-	-	-
0.0476794	-	-	-	-	-	-	-25.9403	-	-	-	-	-
0.0476811	-5.66744	-	-	-	-	-	-	-	-	-	-	-
0.0476824	-	-	-	-17.472	-	-	-	-	-	-	-	-
0.047688	-	-	-	-	-17.7175	-	-	-	-	-	-	-
0.0476881	-	-	-	-	-	-	-	-	-39.9409	-	-	-
0.0476943	-	-9.31894	-	-	-	-	-	-	-	-	-	-
0.0516514	-5.59128	-	-	-	-	-	-	-	-	-	-	-
0.0556212	-	-9.25522	-	-	-	-	-	-	-	-	-	-
0.0556289	-5.52828	-	-	-	-	-	-	-	-	-	-	-
0.059585	-	-	-	-	-17.4987	-	-	-	-	-	-	-
0.0595946	-5.49791	-	-	-	-	-	-	-	-	-	-	-
0.0595954	-	-	-	-	-	-21.6597	-	-	-	-	-	-
0.0629961	-	-	-	-16.6215	-	-	-	-	-39.5551	-44.5141	-	-
0.0709862	-	-	-	-	-	-	-	-	-	-44.5673	-	-
0.0709864	-	-	-	-	-	-21.3734	-	-	-	-	-	-
0.0709878	-	-	-12.6026	-	-	-	-	-	-	-	-	-
0.0709884	-	-	-	-	-	-	-	-31.8715	-	-	-	-
0.070991	-	-	-	-	-17.0911	-	-	-	-	-	-	-
0.0709925	-	-	-	-	-	-	-25.448	-	-	-	-	-
0.0709977	-5.57918	-	-	-	-	-	-	-	-	-	-	-
0.0709983	-	-	-	-16.5392	-	-	-	-	-	-	-	-
0.0710028	-	-8.92334	-	-	-	-	-	-	-	-	-	-
0.0710088	-	-	-	-	-	-	-	-	-39.5173	-	-	-
0.0755953	-5.62819	-	-	-	-	-	-	-	-	-	-	-
0.0772988	-5.6419	-	-	-	-	-	-	-	-	-	-	-
0.0809	-	-	-	-	-	-	-	-	-	-	-	-47.6168
0.0835986	-5.65952	-	-	-	-	-	-	-	-	-	-	-
0.0836032	-	-8.88756	-	-	-	-	-	-	-	-	-	-
0.089895	-	-	-	-	-	-21.3071	-	-	-	-	-	-
0.0898973	-5.61639	-	-	-	-	-	-	-	-	-	-	-
0.0898986	-	-	-	-	-16.5426	-	-	-	-	-	-	-
0.1	-	-	-	-16.761	-	-	-	-	-40.1639	-44.5576	-	-
0.107989	-	-	-	-	-	-	-	-	-	-44.5672	-	-
0.107989	-	-	-	-	-	-	-	-	-40.1527	-	-	-
0.10799	-	-	-	-	-	-21.4737	-	-	-	-	-	-
0.107991	-	-	-	-	-	-	-	-33.1982	-	-	-	-
0.108	-	-	-	-	-16.3528	-	-	-	-	-	-	-
0.108001	-	-	-	-16.7377	-	-	-	-	-	-	-	-
0.108003	-	-9.16311	-	-	-	-	-	-	-	-	-	-
0.108005	-5.27126	-	-	-	-	-	-	-	-	-	-	-
0.108005	-	-	-11.7953	-	-	-	-	-	-	-	-	-
0.108005	-	-	-	-	-	-	-25.0674	-	-	-	-	-
0.117996	-5.07869	-	-	-	-	-	-	-	-	-	-	-
0.12	-5.04472	-	-	-	-	-	-	-	-	-	-	-
0.127993	-4.92405	-	-	-	-	-	-	-	-	-	-	-
0.128003	-	-8.9254	-	-	-	-	-	-	-	-	-	-
0.132	-	-	-	-	-	-	-	-	-	-	-	-46.4805
0.137996	-4.80323	-	-	-	-	-	-	-	-	-	-	-
0.138	-	-	-	-	-15.9465	-	-	-	-	-	-	-
0.138003	-	-	-	-	-	-21.0624	-	-	-	-	-	-
0.148004	-4.71466	-	-	-	-	-	-	-	-	-	-	-
0.148005	-	-8.59254	-	-	-	-	-	-	-	-	-	-
0.15874	-	-	-	-15.7072	-	-	-	-	-39.2406	-44.5323	-	-
0.166727	-	-	-	-	-	-	-	-	-39.2096	-	-	-
0.166734	-	-	-	-	-	-	-	-	-	-44.5101	-	-
0.166734	-4.63142	-	-	-	-	-	-	-	-	-	-	-
0.166735	-	-	-	-15.6405	-	-	-	-	-	-	-	-
0.166738	-	-	-	-	-	-20.6482	-	-	-	-	-	-
0.166739	-	-	-	-	-	-	-21.8297	-	-	-	-	-
0.166739	-	-8.36002	-	-	-	-	-	-	-	-	-	-
0.166741	-	-	-12.1101	-	-	-	-	-	-	-	-	-
0.166743	-	-	-	-	-	-	-	-31.5247	-	-	-	-
0.166749	-	-	-	-	-15.6884	-	-	-	-	-	-	-
0.182615	-4.61648	-	-	-	-	-	-	-	-	-	-	-
0.190488	-4.61485	-	-	-	-	-	-	-	-	-	-	-
0.198486	-4.61126	-	-	-	-	-	-	-	-	-	-	-
0.198491	-	-7.97996	-	-	-	-	-	-	-	-	-	-
0.214352	-	-	-	-	-15.5372	-	-	-	-	-	-	-
0.214354	-	-	-	-	-	-19.9232	-	-	-	-	-	-
0.214368	-4.58689	-	-	-	-	-	-	-	-	-	-	-
0.251984	-	-	-	-15.241	-	-	-	-	-39.6013	-44.3296	-45.6551	-46.5943
0.259977	-4.38823	-	-	-	-	-	-	-	-	-	-	-
0.259979	-	-	-	-	-	-	-	-	-39.6269	-	-	-
0.25998	-	-	-11.2801	-	-	-	-	-	-	-	-	-
0.25998	-	-	-	-	-	-19.5427	-	-	-	-	-	-
0.259983	-	-	-	-	-	-	-23.3199	-	-	-	-	-
0.259984	-	-6.97803	-	-	-	-	-	-	-	-	-	-
0.259988	-	-	-	-	-15.6833	-	-	-	-	-	-	-
0.259988	-	-	-	-15.2338	-	-	-	-	-	-	-	-
0.259992	-	-	-	-	-	-	-	-32.3159	-	-	-	-
0.260021	-	-	-	-	-	-	-	-	-	-44.337	-	-
0.285185	-4.28193	-	-	-	-	-	-	-	-	-	-	-
0.302381	-4.22695	-	-	-	-	-	-	-	-	-	-	-
0.310374	-4.20497	-	-	-	-	-	-	-	-	-	-	-
0.310388	-	-6.88678	-	-	-	-	-	-	-	-	-	-
0.335579	-	-	-	-	-	-19.1617	-	-	-	-	-	-
0.335581	-4.14427	-	-	-	-	-	-	-	-	-	-	-
0.335589	-	-	-	-	-15.4821	-	-	-	-	-	-	-
0.360776	-	-6.94725	-	-	-	-	-	-	-	-	-	-
0.360782	-4.09113	-	-	-	-	-	-	-	-	-	-	-
0.40799	-	-	-	-	-	-	-22.4721	-	-	-	-	-
0.407992	-	-	-	-14.4729	-	-	-	-	-	-	-	-
0.407998	-	-	-	-	-	-	-	-	-40.3713	-	-	-
0.408	-	-	-	-	-15.1092	-	-	-	-	-	-	-
0.408	-	-	-	-	-	-18.6417	-	-	-	-	-	-
0.408001	-	-6.9479	-	-	-	-	-	-	-	-	-	-
0.408002	-	-	-10.5863	-	-	-	-	-	-	-	-	-
0.408005	-4.01822	-	-	-	-	-	-	-	-	-	-	-
0.408008	-	-	-	-	-	-	-	-30.6171	-	-	-	-
0.408053	-	-	-	-	-	-	-	-	-	-44.7676	-	-
0.448011	-3.99593	-	-	-	-	-	-	-	-	-	-	-
0.488001	-	-6.84169	-	-	-	-	-	-	-	-	-	-
0.48801	-3.99143	-	-	-	-	-	-	-	-	-	-	-
0.528005	-	-	-	-	-14.1303	-	-	-	-	-	-	-
0.528006	-	-	-	-	-	-17.9125	-	-	-	-	-	-
0.528009	-3.97361	-	-	-	-	-	-	-	-	-	-	-
0.556101	-	-	-	-	-	-	-	-	-	-	-45.7497	-45.2313
0.56409	-	-	-	-	-	-	-	-	-40.0471	-	-	-
0.564091	-	-	-	-	-	-17.8719	-	-	-	-	-	-
0.564094	-	-	-	-	-	-	-	-30.5979	-	-	-	-
0.564094	-3.93209	-	-	-	-	-	-	-	-	-	-	-
0.564095	-	-6.75153	-	-	-	-	-	-	-	-	-	-
0.5641	-	-	-	-	-13.9184	-	-	-	-	-	-	-
0.564104	-	-	-	-	-	-	-	-	-	-44.2624	-	-
0.564109	-	-	-9.87045	-	-	-	-	-	-	-	-	-
0.564111	-	-	-	-	-	-	-21.5797	-	-	-	-	-
0.564112	-	-	-	-13.5976	-	-	-	-	-	-	-	-
0.619716	-3.82896	-	-	-	-	-	-	-	-	-	-	-
0.675319	-	-6.73739	-	-	-	-	-	-	-	-	-	-
0.67533	-3.71864	-	-	-	-	-	-	-	-	-	-	-
0.730929	-	-	-	-	-13.2454	-	-	-	-	-	-	-
0.73094	-	-	-	-	-	-17.8258	-	-	-	-	-	-
0.730944	-3.6399	-	-	-	-	-	-	-	-	-	-	-
0.781108	-	-	-	-	-	-	-	-29.9623	-	-	-	-
0.78111	-	-	-	-13.5927	-	-	-	-	-	-	-	-
0.781116	-	-	-	-	-13.1094	-	-	-	-	-	-	-
0.781118	-	-	-	-	-	-17.6869	-	-	-	-	-	-
0.781118	-	-	-9.39345	-	-	-	-	-	-	-	-	-
0.781119	-3.60361	-	-	-	-	-	-	-	-	-	-	-
0.78112	-	-6.65282	-	-	-	-	-	-	-	-	-	-
0.781125	-	-	-	-	-	-	-21.0742	-	-	-	-	-
0.781139	-	-	-	-	-	-	-	-	-39.4086	-	-	-
0.781159	-	-	-	-	-	-	-	-	-	-44.1152	-	-
0.858444	-3.5849	-	-	-	-	-	-	-	-	-	-	-
0.935733	-3.56271	-	-	-	-	-	-	-	-	-	-	-
0.935744	-	-6.29616	-	-	-	-	-	-	-	-	-	-
1.01305	-	-	-	-	-12.7116	-	-	-	-	-	-	-
1.01305	-3.5072	-	-	-	-	-	-	-	-	-	-	-
1.01306	-	-	-	-	-	-16.6364	-	-	-	-	-	-
1.07483	-	-	-	-	-	-	-	-	-	-	-45.6307	-45.7893
1.08059	-	-	-	-	-	-	-	-	-	-	-45.6353	-
1.08283	-	-5.90947	-	-	-	-	-	-	-	-	-	-
1.08283	-	-	-	-	-	-16.3582	-	-	-	-	-	-
1.08283	-3.42941	-	-	-	-	-	-	-	-	-	-	-
1.08283	-	-	-	-	-12.6612	-	-	-	-	-	-	-
1.08283	-	-	-8.20606	-	-	-	-	-	-	-	-	-
1.08284	-	-	-	-	-	-	-	-	-37.8096	-	-	-
1.08284	-	-	-	-	-	-	-20.0945	-	-	-	-	-
1.08284	-	-	-	-13.9132	-	-	-	-	-	-	-	-
1.08284	-	-	-	-	-	-	-	-29.0333	-	-	-	-
1.08286	-	-	-	-	-	-	-	-	-	-43.2953	-	-
1.19031	-3.28765	-	-	-	-	-	-	-	-	-	-	-
1.29779	-3.15606	-	-	-	-	-	-	-	-	-	-	-
1.29781	-	-5.50708	-	-	-	-	-	-	-	-	-	-
1.40527	-3.05197	-	-	-	-	-	-	-	-	-	-	-
1.40529	-	-	-	-	-12.4607	-	-	-	-	-	-	-
1.40529	-	-	-	-	-	-15.3448	-	-	-	-	-	-
1.50227	-	-	-	-12.416	-	-	-	-	-	-	-	-
1.50228	-	-5.2708	-	-	-	-	-	-	-	-	-	-
1.50229	-	-	-	-	-	-	-	-27.7492	-	-	-	-
1.50229	-	-	-7.89561	-	-	-	-	-	-	-	-	-
1.50229	-	-	-	-	-	-	-	-	-36.6329	-	-	-
1.5023	-2.97836	-	-	-	-	-	-	-	-	-	-	-
1.5023	-	-	-	-	-	-15.1064	-	-	-	-	-	-
1.5023	-	-	-	-	-12.3078	-	-	-	-	-	-	-
1.5023	-	-	-	-	-	-	-18.4046	-	-	-	-	-
1.50233	-	-	-	-	-	-	-	-	-	-43.3887	-	-
1.50552	-	-	-	-	-	-	-	-	-	-	-46.179	-
1.65172	-2.88135	-	-	-	-	-	-	-	-	-	-	-
1.80114	-	-5.02118	-	-	-	-	-	-	-	-	-	-
1.80115	-2.78057	-	-	-	-	-	-	-	-	-	-	-
1.95057	-2.66747	-	-	-	-	-	-	-	-	-	-	-
1.95058	-	-	-	-	-11.247	-	-	-	-	-	-	-
1.9506	-	-	-	-	-	-14.3835	-	-	-	-	-	-
2.0837	-	-	-	-	-	-	-	-	-	-	-45.8623	-
2.08541	-	-	-	-	-	-	-	-	-35.6987	-	-	-
2.08543	-	-	-7.86625	-	-	-	-	-	-	-	-	-
2.08543	-	-	-	-	-	-	-	-27.2025	-	-	-	-
2.08543	-	-	-	-	-	-	-17.365	-	-	-	-	-
2.08544	-	-	-	-	-	-	-	-	-	-42.6885	-	-
2.08544	-	-	-	-	-10.9659	-	-	-	-	-	-	-
2.08545	-	-4.7868	-	-	-	-	-	-	-	-	-	-
2.08545	-2.56172	-	-	-	-	-	-	-	-	-	-	-
2.08545	-	-	-	-	-	-14.2704	-	-	-	-	-	-
2.08546	-	-	-	-11.462	-	-	-	-	-	-	-	-
2.224	-	-	-	-	-	-	-	-	-	-	-	-45.6221
2.29319	-2.41843	-	-	-	-	-	-	-	-	-	-	-
2.50093	-	-4.50876	-	-	-	-	-	-	-	-	-	-
2.50094	-2.32319	-	-	-	-	-	-	-	-	-	-	-
2.70867	-	-	-	-	-9.99182	-	-	-	-	-	-	-
2.70867	-2.27908	-	-	-	-	-	-	-	-	-	-	-
2.70868	-	-	-	-	-	-13.7879	-	-	-	-	-	-
2.89612	-	-	-	-	-	-	-	-	-	-41.7921	-	-
2.89613	-	-	-	-	-	-	-	-	-34.9441	-	-	-
2.89614	-	-	-	-	-	-	-	-25.2615	-	-	-	-
2.89614	-	-4.36653	-	-	-	-	-	-	-	-	-	-
2.89615	-	-	-	-10.3469	-	-	-	-	-	-	-	-
2.89615	-	-	-	-	-9.81189	-	-	-	-	-	-	-
2.89615	-2.27294	-	-	-	-	-	-	-	-	-	-	-
2.89616	-	-	-	-	-	-	-16.2311	-	-	-	-	-
2.89616	-	-	-	-	-	-13.6069	-	-	-	-	-	-
2.89618	-	-	-7.32167	-	-	-	-	-	-	-	-	-
2.89724	-	-	-	-	-	-	-	-	-	-	-45.0417	-
2.9164	-	-4.36116	-	-	-	-	-	-	-	-	-	-
2.9164	-2.2737	-	-	-	-	-	-	-	-	-	-	-
3.18496	-2.30044	-	-	-	-	-	-	-	-	-	-	-
3.47378	-	-4.23196	-	-	-	-	-	-	-	-	-	-
3.47383	-2.34365	-	-	-	-	-	-	-	-	-	-	-
3.7626	-2.37565	-	-	-	-	-	-	-	-	-	-	-
3.76263	-	-	-	-	-	-12.777	-	-	-	-	-	-
3.76264	-	-	-	-	-9.40686	-	-	-	-	-	-	-
3.909	-	-	-	-	-	-	-	-	-	-	-	-44.8548
4.02169	-	-	-	-	-	-	-	-	-	-	-44.7132	-
4.02321	-	-	-	-	-	-	-	-	-	-41.7616	-	-
4.02324	-	-	-	-	-	-	-	-	-32.4874	-	-	-
4.02325	-	-	-	-	-9.33472	-	-	-	-	-	-	-
4.02326	-	-	-6.82185	-	-	-	-	-	-	-	-	-
4.02326	-2.37977	-	-	-	-	-	-	-	-	-	-	-
4.02328	-	-4.10637	-	-	-	-	-	-	-	-	-	-
4.02329	-	-	-	-	-	-12.5902	-	-	-	-	-	-
4.0233	-	-	-	-9.19084	-	-	-	-	-	-	-	-
4.02331	-	-	-	-	-	-	-15.1328	-	-	-	-	-
4.02332	-	-	-	-	-	-	-	-23.7228	-	-	-	-
4.4248	-2.33405	-	-	-	-	-	-	-	-	-	-	-
4.8263	-	-4.01974	-	-	-	-	-	-	-	-	-	-
4.82635	-2.24669	-	-	-	-	-	-	-	-	-	-	-
5.22783	-	-	-	-	-8.83764	-	-	-	-	-	-	-
5.22784	-	-	-	-	-	-11.9153	-	-	-	-	-	-
5.22789	-2.14767	-	-	-	-	-	-	-	-	-	-	-
5.5902	-	-	-	-	-	-	-	-	-	-39.6737	-	-
5.59022	-	-4.03921	-	-	-	-	-	-	-	-	-	-
5.59023	-	-	-	-8.78925	-	-	-	-	-	-	-	-
5.59026	-	-	-	-	-	-	-	-21.8583	-	-	-	-
5.59027	-	-	-6.06154	-	-	-	-	-	-	-	-	-
5.59027	-	-	-	-	-8.66814	-	-	-	-	-	-	-
5.59028	-	-	-	-	-	-11.7768	-	-	-	-	-	-
5.59029	-	-	-	-	-	-	-14.3312	-	-	-	-	-
5.59029	-	-	-	-	-	-	-	-	-30.8825	-	-	-
5.59031	-2.06255	-	-	-	-	-	-	-	-	-	-	-
5.5938	-	-	-	-	-	-	-	-	-	-	-44.3021	-
5.62936	-	-4.04011	-	-	-	-	-	-	-	-	-	-
5.62936	-2.05384	-	-	-	-	-	-	-	-	-	-	-
6.14848	-1.94758	-	-	-	-	-	-	-	-	-	-	-
6.70667	-	-3.96108	-	-	-	-	-	-	-	-	-	-
6.7067	-1.85087	-	-	-	-	-	-	-	-	-	-	-
7.26495	-	-	-	-	-	-11.2641	-	-	-	-	-	-
7.26497	-	-	-	-	-8.06491	-	-	-	-	-	-	-
7.26499	-1.76899	-	-	-	-	-	-	-	-	-	-	-
7.76075	-	-	-	-	-	-	-	-	-	-	-	-39.6524
7.76859	-	-	-	-	-	-	-	-	-	-37.0014	-	-
7.76868	-	-	-	-	-	-	-13.2289	-	-	-	-	-
7.7687	-	-3.66618	-	-	-	-	-	-	-	-	-	-
7.76873	-	-	-	-	-	-	-	-	-28.9425	-	-	-
7.76875	-	-	-	-	-	-11.0537	-	-	-	-	-	-
7.76876	-	-	-	-	-	-	-	-20.4724	-	-	-	-
7.76877	-1.70784	-	-	-	-	-	-	-	-	-	-	-
7.76878	-	-	-	-8.04258	-	-	-	-	-	-	-	-
7.76881	-	-	-5.60248	-	-	-	-	-	-	-	-	-
7.76882	-	-	-	-	-7.94541	-	-	-	-	-	-	-
7.77063	-	-	-	-	-	-	-	-	-	-	-43.5728	-
8.54482	-1.64424	-	-	-	-	-	-	-	-	-	-	-
9.32091	-1.62456	-	-	-	-	-	-	-	-	-	-	-
9.32096	-	-3.29086	-	-	-	-	-	-	-	-	-	-
10.0969	-1.6402	-	-	-	-	-	-	-	-	-	-	-
10.097	-	-	-	-	-	-9.83057	-	-	-	-	-	-
10.097	-	-	-	-	-7.49558	-	-	-	-	-	-	-
10.7973	-	-	-	-	-	-	-12.4198	-	-	-	-	-
10.7974	-1.6658	-	-	-	-	-	-	-	-	-	-	-
10.7974	-	-	-	-	-7.37145	-	-	-	-	-	-	-
10.7974	-	-	-5.38624	-	-	-	-	-	-	-	-	-
10.7974	-	-3.18563	-	-	-	-	-	-	-	-	-	-
10.7974	-	-	-	-	-	-	-	-	-27.5894	-	-	-
10.7974	-	-	-	-	-	-	-	-	-	-35.0216	-	-
10.7975	-	-	-	-	-	-	-	-18.4162	-	-	-	-
10.7975	-	-	-	-7.63804	-	-	-	-	-	-	-	-
10.7975	-	-	-	-	-	-9.53686	-	-	-	-	-	-
10.8003	-	-	-	-	-	-	-	-	-	-	-41.818	-
11.8763	-1.68855	-	-	-	-	-	-	-	-	-	-	-
12.9552	-1.67113	-	-	-	-	-	-	-	-	-	-	-
12.9553	-	-3.07432	-	-	-	-	-	-	-	-	-	-
14.0341	-1.62585	-	-	-	-	-	-	-	-	-	-	-
14.0343	-	-	-	-	-	-8.71502	-	-	-	-	-	-
14.0344	-	-	-	-	-6.78172	-	-	-	-	-	-	-
15	-	-	-	-	-	-	-	-	-	-	-	-38.7242
15.0078	-	-	-	-	-	-	-	-16.9511	-	-	-	-
15.0078	-	-2.95181	-	-	-	-	-	-	-	-	-	-
15.0079	-	-	-	-7.20583	-	-	-	-	-	-	-	-
15.0079	-	-	-4.82587	-	-	-	-	-	-	-	-	-
15.008	-	-	-	-	-	-8.59235	-	-	-	-	-	-
15.008	-	-	-	-	-	-	-	-	-24.9028	-	-	-
15.008	-	-	-	-	-6.63014	-	-	-	-	-	-	-
15.0081	-1.58145	-	-	-	-	-	-	-	-	-	-	-
15.0082	-	-	-	-	-	-	-12.0511	-	-	-	-	-
15.0083	-	-	-	-	-	-	-	-	-	-33.441	-	-
15.0128	-	-	-	-	-	-	-	-	-	-	-39.8698	-
16.508	-1.53381	-	-	-	-	-	-	-	-	-	-	-
18.0081	-	-2.89841	-	-	-	-	-	-	-	-	-	-
18.0081	-1.51727	-	-	-	-	-	-	-	-	-	-	-
19.5078	-	-	-	-	-5.99358	-	-	-	-	-	-	-
19.5078	-	-	-	-	-	-8.20052	-	-	-	-	-	-
19.5081	-1.52102	-	-	-	-	-	-	-	-	-	-	-
23.138	-	-	-	-6.28455	-	-	-	-	-	-	-	-
23.1381	-1.56141	-	-	-	-	-	-	-	-	-	-	-
23.1381	-	-	-	-	-	-	-	-14.6021	-	-	-	-
23.1382	-	-	-	-	-	-	-10.3333	-	-	-	-	-
23.1384	-	-	-	-	-	-	-	-	-22.0573	-	-	-
23.1385	-	-	-3.46759	-	-	-	-	-	-	-	-	-
23.1385	-	-	-	-	-	-7.82376	-	-	-	-	-	-
23.1386	-	-	-	-	-5.78658	-	-	-	-	-	-	-
23.1386	-	-2.834	-	-	-	-	-	-	-	-	-	-
23.1389	-	-	-	-	-	-	-	-	-	-31.0211	-	-
23.1441	-	-	-	-	-	-	-	-	-	-	-36.269	-
23.3082	-	-	-	-	-	-	-	-	-	-	-	-32.8607
25.4513	-1.58335	-	-	-	-	-	-	-	-	-	-	-
27.764	-1.57164	-	-	-	-	-	-	-	-	-	-	-
27.7643	-	-2.84149	-	-	-	-	-	-	-	-	-	-
30.0753	-	-	-	-	-	-	-	-	-	-	-33.9617	-
30.077	-	-	-	-	-5.66508	-	-	-	-	-	-	-
30.0777	-	-	-	-	-	-6.51879	-	-	-	-	-	-
30.0779	-1.5094	-	-	-	-	-	-	-	-	-	-	-
30.6044	-	-	-	-	-	-	-	-	-	-	-	-30.3839
35.6741	-	-	-	-	-	-	-	-	-	-	-33.0222	-
35.6747	-	-	-	-	-	-6.0063	-	-	-	-	-	-
35.6748	-	-2.69032	-	-	-	-	-	-	-	-	-	-
35.675	-	-	-	-	-	-	-8.41623	-	-	-	-	-
35.6752	-1.23321	-	-	-	-	-	-	-	-	-	-	-
35.6752	-	-	-3.06254	-	-	-	-	-	-	-	-	-
35.6753	-	-	-	-	-5.34048	-	-	-	-	-	-	-
35.6755	-	-	-	-	-	-	-	-12.3946	-	-	-	-
35.6756	-	-	-	-5.65758	-	-	-	-	-	-	-	-
35.6762	-	-	-	-	-	-	-	-	-	-26.036	-	-
35.6763	-	-	-	-	-	-	-	-	-17.6387	-	-	-
35.8803	-	-	-	-	-	-	-	-	-	-	-	-30.0691
39.2414	-1.09221	-	-	-	-	-	-	-	-	-	-	-
42.8088	-	-2.4278	-	-	-	-	-	-	-	-	-	-
42.8099	-1.01791	-	-	-	-	-	-	-	-	-	-	-
46.3748	-	-	-	-	-	-5.72683	-	-	-	-	-	-
46.3754	-0.993132	-	-	-	-	-	-	-	-	-	-	-
46.3755	-	-	-	-	-4.55774	-	-	-	-	-	-	-
46.3829	-	-	-	-	-	-	-	-	-	-	-30.5365	-
46.5969	-	-	-	-	-	-	-	-	-	-	-	-29.5954
49.9417	-0.998079	-	-	-	-	-	-	-	-	-	-	-
49.9435	-	-2.30877	-	-	-	-	-	-	-	-	-	-
55.006	-	-	-	-	-	-	-	-	-	-22.8192	-	-
55.0063	-	-	-	-	-	-	-	-10.8706	-	-	-	-
55.0064	-	-	-2.95589	-	-	-	-	-	-	-	-	-
55.0067	-1.03068	-	-	-	-	-	-	-	-	-	-	-
55.0072	-	-2.26055	-	-	-	-	-	-	-	-	-	-
55.0076	-	-	-	-	-	-	-7.12235	-	-	-	-	-
55.0081	-	-	-	-4.84838	-	-	-	-	-	-	-	-
55.0083	-	-	-	-	-	-	-	-	-16.062	-	-	-
55.0087	-	-	-	-	-4.16226	-	-	-	-	-	-	-
55.0087	-	-	-	-	-	-5.62078	-	-	-	-	-	-
55.0126	-	-	-	-	-	-	-	-	-	-	-28.9734	-
55.3322	-	-	-	-	-	-	-	-	-	-	-	-28.6943
66.0096	-	-2.10866	-	-	-	-	-	-	-	-	-	-
66.0097	-1.11188	-	-	-	-	-	-	-	-	-	-	-
71.5062	-1.12702	-	-	-	-	-	-	-	-	-	-	-
71.5066	-	-	-	-	-	-5.39405	-	-	-	-	-	-
71.509	-	-	-	-	-3.64602	-	-	-	-	-	-	-
71.5099	-	-	-	-	-	-	-	-	-	-	-26.4987	-
72.1123	-	-	-	-	-	-	-	-	-	-	-	-26.882
92.6406	-	-	-	-	-3.37912	-	-	-	-	-	-	-
92.6412	-	-	-	-3.63835	-	-	-	-	-	-	-	-
92.643	-	-	-2.18117	-	-	-	-	-	-	-	-	-
92.6439	-	-	-	-	-	-	-	-	-	-18.8716	-	-
92.6443	-	-	-	-	-	-	-6.80669	-	-	-	-	-
92.6462	-	-1.68467	-	-	-	-	-	-	-	-	-	-
92.6466	-	-	-	-	-	-5.23383	-	-	-	-	-	-
92.6468	-1.03828	-	-	-	-	-	-	-	-	-	-	-
92.6471	-	-	-	-	-	-	-	-8.00846	-	-	-	-
92.6477	-	-	-	-	-	-	-	-	-11.7317	-	-	-
92.6579	-	-	-	-	-	-	-	-	-	-	-24.5146	-
92.9707	-	-	-	-	-	-	-	-	-	-	-	-25.4277
111.168	-	-1.46814	-	-	-	-	-	-	-	-	-	-
111.178	-1.00497	-	-	-	-	-	-	-	-	-	-	-
120.432	-	-	-	-	-2.97716	-	-	-	-	-	-	-
120.434	-	-	-	-	-	-5.12208	-	-	-	-	-	-
120.442	-0.966244	-	-	-	-	-	-	-	-	-	-	-
120.448	-	-	-	-	-	-	-	-	-	-	-22.6506	-
120.841	-	-	-	-	-	-	-	-	-	-	-	-23.7964
129.694	-	-1.29042	-	-	-	-	-	-	-	-	-	-
129.704	-0.898668	-	-	-	-	-	-	-	-	-	-	-
155.44	-	-	-	-	-	-	-	-	-	-	-	-21.8537
156.025	-0.721683	-	-	-	-	-	-	-	-	-	-	-
156.025	-	-	-	-	-	-	-	-	-	-	-20.163	-
156.03	-	-	-	-	-2.85029	-	-	-	-	-	-	-
156.033	-	-	-	-	-	-	-	-	-	-14.4745	-	-
156.033	-	-	-	-	-	-	-5.92922	-	-	-	-	-
156.04	-	-	-	-2.86649	-	-	-	-	-	-	-	-
156.04	-	-1.10066	-	-	-	-	-	-	-	-	-	-
156.043	-	-	-	-	-	-	-	-6.98851	-	-	-	-
156.044	-	-	-1.39955	-	-	-	-	-	-	-	-	-
156.047	-	-	-	-	-	-4.15314	-	-	-	-	-	-
156.047	-	-	-	-	-	-	-	-	-10.4461	-	-	-
187.225	-0.941888	-	-	-	-	-	-	-	-	-	-	-
187.252	-	-1.08826	-	-	-	-	-	-	-	-	-	-
202.186	-	-	-	-	-	-	-	-	-	-	-	-20.7254
202.807	-	-	-	-	-	-	-	-	-	-	-18.3411	-
202.83	-	-	-	-	-2.61647	-	-	-	-	-	-	-
202.856	-	-	-	-	-	-2.7485	-	-	-	-	-	-
202.859	-1.11014	-	-	-	-	-	-	-	-	-	-	-
262.296	-	-	-	-	-	-	-	-	-	-	-	-19.266
262.775	-	-1.79515	-	-	-	-	-	-	-	-	-	-
262.785	-	-	-	-	-1.56966	-	-	-	-	-	-	-
262.785	-0.869174	-	-	-	-	-	-	-	-	-	-	-
262.795	-	-	-	-2.70265	-	-	-	-	-	-	-	-
262.796	-	-	-	-	-	-3.05177	-	-	-	-	-	-
262.797	-	-	-	-	-	-	-	-	-	-11.7288	-	-
262.8	-	-	-	-	-	-	-	-	-	-	-16.642	-
262.814	-	-	-	-	-	-	-	-5.52293	-	-	-	-
262.816	-	-	-	-	-	-	-	-	-9.10217	-	-	-
262.825	-	-	-1.45986	-	-	-	-	-	-	-	-	-
262.827	-	-	-	-	-	-	-4.10225	-	-	-	-	-
315.374	-	-1.24365	-	-	-	-	-	-	-	-	-	-
315.384	-0.312685	-	-	-	-	-	-	-	-	-	-	-
341.128	-	-	-	-	-	-	-	-	-	-	-	-17.6421
341.592	-0.229175	-	-	-	-	-	-	-	-	-	-	-
341.592	-	-	-	-	-	-	-	-	-	-	-15.5402	-
341.64	-	-	-	-	-0.752216	-	-	-	-	-	-	-
341.7	-	-	-	-	-	-3.80457	-	-	-	-	-	-
442.546	-	-	-	-	-	-	-3.82803	-	-	-	-	-
442.568	-	-	-	-	-	-	-	-	-	-	-15.2267	-
442.586	-	-	-	-	-	-4.11537	-	-	-	-	-	-
442.631	-	-	-	-	-	-	-	-	-5.45503	-	-	-
442.646	-	-	-	-	-0.964753	-	-	-	-	-	-	-
442.646	-	-	-	-	-	-	-	-2.94354	-	-	-	-
442.656	-	-	-	-1.84691	-	-	-	-	-	-	-	-
442.686	-	-	-1.52237	-	-	-	-	-	-	-	-	-
442.708	-	-0.414057	-	-	-	-	-	-	-	-	-	-
442.714	-	-	-	-	-	-	-	-	-	-8.97335	-	-
442.718	-0.574688	-	-	-	-	-	-	-	-	-	-	-
442.796	-	-	-	-	-	-	-	-	-	-	-	-16.1801
531.3	-	-0.200092	-	-	-	-	-	-	-	-	-	-
531.31	-0.702145	-	-	-	-	-	-	-	-	-	-	-
575.269	-	-	-	-	-	-3.30063	-	-	-	-	-	-
575.329	-	-	-	-	-	-	-	-	-	-	-13.8474	-
575.329	-	-	-	-	-1.61682	-	-	-	-	-	-	-
575.401	-0.718524	-	-	-	-	-	-	-	-	-	-	-
575.873	-	-	-	-	-	-	-	-	-	-	-	-14.2803
745.145	-	-	-	-	-	-	-	-	-	-	-	-12.0615
745.284	-	-	-0.182845	-	-	-	-	-	-	-	-	-
745.306	-	0.44185	-	-	-	-	-	-	-	-	-	-
745.314	-	-	-	-	-	-	-	-	-3.83526	-	-	-
745.316	-0.906393	-	-	-	-	-	-	-	-	-	-	-
745.407	-	-	-	-	-	-	-	-3.30467	-	-	-	-
745.574	-	-	-	-	-	-	-	-	-	-	-12.2993	-
745.629	-	-	-	-	-	-	-	-	-	-5.58743	-	-
745.707	-	-	-	-	-	-	-2.02766	-	-	-	-	-
745.747	-	-	-	-	-	-2.06456	-	-	-	-	-	-
745.807	-	-	-	-	-1.07059	-	-	-	-	-	-	-
745.817	-	-	-	-3.60214	-	-	-	-	-	-	-	-
894.962	-	0.11765	-	-	-	-	-	-	-	-	-	-
894.972	-0.810219	-	-	-	-	-	-	-	-	-	-	-
969.269	-	-	-	-	-	-1.09887	-	-	-	-	-	-
969.329	-	-	-	-	-0.930462	-	-	-	-	-	-	-
969.401	-0.674003	-	-	-	-	-	-	-	-	-	-	-
970.651	-	-	-	-	-	-	-	-	-	-	-	-10.5477
1254.97	-	-	-	-	-	-	-2.61555	-	-	-	-	-
1255.01	-	-	-	-	-	-0.590212	-	-	-	-	-	-
1255.02	-	-	-	-	-	-	-	-	-	-6.42029	-	-
1255.03	-	-	-	-	-	-	-	-	-3.85546	-	-	-
1255.07	-	-	-	-	-1.32093	-	-	-	-	-	-	-
1255.08	-	-	-	0.454028	-	-	-	-	-	-	-	-
1255.11	-	-	-0.460886	-	-	-	-	-	-	-	-	-
1255.13	-	0.163482	-	-	-	-	-	-	-	-	-	-
1255.14	-0.00589279	-	-	-	-	-	-	-	-	-	-	-
1256.18	-	-	-	-	-	-	-	-	-	-	-11.4321	-
1256.25	-	-	-	-	-	-	-	-1.0644	-	-	-	-
1258.27	-	-	-	-	-	-	-	-	-	-	-	-9.73977
1630.69	-	-	-	-	-	-	-	-	-	-	-	-7.82887
2111.6	-	-	-	-	-	-	-	-	-	-	-	-6.03268
2113.5	-	-	-	-	-	-	-	-	-	-	-7.23632	-
2113.86	-	-	-	-	-	-	-	-1.7651	-	-	-	-
2114.16	-	-	-	-	-	-	-1.65807	-	-	-	-	-
2114.2	-	-	-	-	-	0.26885	-	-	-	-	-	-
2114.26	-	-	-	-	-2.63758	-	-	-	-	-	-	-
2114.3	-	-	-0.850856	-	-	-	-	-	-	-	-	-
2114.33	-	-2.50359	-	-	-	-	-	-	-	-	-	-
2114.34	0.107967	-	-	-	-	-	-	-	-	-	-	-
2116.86	-	-	-	-	-	-	-	-	-	-3.70095	-	-
2117.14	-	-	-	-	-	-	-	-	-2.93541	-	-	-
3572.22	-	-	-	-	-	-	-	-	-	-	-	-4.59176

## Sheet: n=0e,B=9.8237T
TDark (s)	TPump=0.17 (s)	TPump=0.28 (s)	TPump=0.48 (s)	TPump=2. (s)	TPump=6.5 (s)	TPump=70. (s)	TPump=985. (s)
0.00149535	-7.24846	-	-	-	-	-	-
0.00170998	-	-12.2438	-	-	-	-	-
0.00223607	-8.19244	-	-	-	-	-	-
0.00292402	-	-11.5621	-	-	-	-	-
0.003	-	-	-16.8372	-30.8864	-	-39.0378	-37.2647
0.0033	-	-	-	-	-	-	-37.3984
0.0033437	-8.33374	-	-	-	-	-	-
0.005	-8.72176	-12.0249	-	-	-	-	-
0.00700566	-	-	-17.9575	-27.8256	-	-38.9948	-35.9329
0.00747674	-8.55804	-	-	-	-	-	-
0.00854988	-	-12.729	-	-	-	-	-
0.0107056	-	-	-18.3277	-29.7568	-	-38.06	-
0.0111803	-8.32502	-	-	-	-	-	-
0.0146201	-	-12.6566	-	-	-	-	-
0.014774	-	-	-	-	-	-	-40.002
0.0163597	-	-	-16.7977	-27.9116	-	-38.1599	-
0.0167185	-7.69404	-	-	-	-	-	-
0.0168656	-	-	-	-	-34.7286	-	-
0.0169354	-	-	-	-27.8816	-	-	-
0.016962	-	-	-16.8265	-	-	-	-
0.017022	-7.69172	-	-	-	-	-	-
0.0170432	-	-12.4031	-	-	-	-	-
0.0172026	-	-	-16.8396	-	-	-	-
0.0190069	-	-	-16.9503	-	-	-	-
0.0190142	-	-12.2153	-	-	-	-	-
0.019594	-	-12.1691	-	-	-	-	-
0.0196085	-	-	-16.9882	-	-	-	-
0.0198491	-	-	-17.0031	-	-	-	-
0.0199419	-	-12.1437	-	-	-	-	-
0.0205711	-	-	-17.0467	-	-	-	-
0.0206379	-	-12.0981	-	-	-	-	-
0.0214499	-	-12.0538	-	-	-	-	-
0.0215339	-	-	-17.1004	-	-	-	-
0.021914	-	-12.0327	-	-	-	-	-
0.0220154	-	-	-17.1246	-	-	-	-
0.0229583	-	-11.9956	-	-	-	-	-
0.0229785	-	-	-17.1666	-	-	-	-
0.024351	-	-11.9664	-	-	-	-	-
0.0244234	-	-	-17.2087	-	-	-	-
0.025	-7.65381	-11.9598	-	-	-	-	-
0.0251461	-	-	-17.2187	-	-	-	-
0.0251636	-	-11.9588	-	-	-	-	-
0.0266731	-	-11.961	-	-	-	-	-
0.026712	-	-	-17.2131	-	-	-	-
0.0282765	-7.5934	-	-	-	-	-	-
0.0288455	-7.58588	-	-	-	-	-	-
0.0288799	-	-11.9939	-	-	-	-	-
0.0288811	-	-	-17.1488	-	-	-	-
0.0298699	-7.57522	-	-	-	-	-	-
0.0299256	-	-12.0178	-	-	-	-	-
0.0299659	-	-	-17.0988	-	-	-	-
0.0323663	-	-12.0786	-	-	-	-	-
0.0323774	-	-	-16.9709	-	-	-	-
0.0323901	-	-	-	-28.5068	-	-	-
0.0324607	-	-	-	-	-34.5106	-	-
0.0339696	-7.56842	-	-	-	-	-	-
0.0347671	-7.57275	-	-	-	-	-	-
0.0356223	-	-12.132	-	-	-	-	-
0.0356346	-	-	-16.8104	-	-	-	-
0.0356787	-7.57936	-	-	-	-	-	-
0.037251	-	-12.1361	-	-	-	-	-
0.0372744	-7.59432	-	-	-	-	-	-
0.0373243	-	-	-16.7423	-	-	-	-
0.039685	-7.62209	-12.115	-16.6633	-28.6481	-	-36.3865	-39.713
0.0409468	-	-	-16.6272	-	-	-	-
0.0409756	-	-12.0946	-	-	-	-	-
0.0409925	-	-	-	-28.6409	-	-	-
0.0411371	-	-	-	-	-35.1027	-	-
0.0435478	-7.67046	-	-	-	-	-	-
0.0448033	-7.68566	-	-	-	-	-	-
0.045945	-7.69893	-	-	-	-	-	-
0.0459847	-	-12.0134	-	-	-	-	-
0.0460224	-	-	-16.5186	-	-	-	-
0.0484409	-	-	-16.4912	-	-	-	-
0.0484575	-7.72588	-	-	-	-	-	-
0.0485492	-	-12.0035	-	-	-	-	-
0.0556173	-	-	-	-	-35.0803	-	-
0.0556664	-	-12.1499	-	-	-	-	-
0.055703	-	-	-16.5412	-	-	-	-
0.0557223	-	-	-	-28.0218	-	-	-
0.0596641	-7.82816	-	-	-	-	-	-
0.0616105	-7.85002	-	-	-	-	-	-
0.0629961	-7.86738	-12.4157	-	-	-	-	-
0.0635811	-	-	-16.8023	-	-	-	-
0.0636114	-	-12.4356	-	-	-	-	-
0.0636722	-7.87644	-	-	-	-	-	-
0.0675686	-7.93635	-	-	-	-	-	-
0.0675851	-	-	-16.98	-	-	-	-
0.0675883	-	-12.5401	-	-	-	-	-
0.0715825	-8.01006	-	-	-	-	-	-
0.0789502	-	-12.5558	-	-	-	-	-
0.0789844	-	-	-	-27.2422	-	-	-
0.0790063	-	-	-17.4615	-	-	-	-
0.0852526	-8.24304	-	-	-	-	-	-
0.0884741	-8.26446	-	-	-	-	-	-
0.0915482	-	-	-17.6817	-	-	-	-
0.0915825	-8.26591	-	-	-	-	-	-
0.0916287	-	-12.2662	-	-	-	-	-
0.0948898	-	-	-	-	-	-35.1799	-
0.0978614	-	-12.1242	-	-	-	-	-
0.097891	-	-	-17.6635	-	-	-	-
0.0979198	-8.20749	-	-	-	-	-	-
0.1	-	-12.0809	-17.6441	-27.1284	-	-35.1033	-38.8849
0.11594	-	-	-	-27.479	-	-	-
0.115983	-	-	-17.4032	-	-	-	-
0.116012	-	-11.8381	-	-	-	-	-
0.116121	-	-	-	-	-32.1586	-	-
0.126009	-7.47421	-	-	-	-	-	-
0.127374	-	-	-	-	-	-34.5268	-
0.130995	-7.37519	-	-	-	-	-	-
0.135978	-	-	-17.1894	-	-	-	-
0.135986	-7.29614	-	-	-	-	-	-
0.136001	-	-11.689	-	-	-	-	-
0.145941	-	-	-17.1573	-	-	-	-
0.145964	-	-11.6683	-	-	-	-	-
0.145981	-7.18853	-	-	-	-	-	-
0.155994	-7.13407	-	-	-	-	-	-
0.15874	-	-11.6908	-	-	-	-	-
0.174662	-	-	-	-27.2418	-	-	-
0.1747	-	-	-17.0565	-	-	-	-
0.174704	-	-	-	-	-34.6374	-	-
0.174768	-	-11.7905	-	-	-	-	-
0.185911	-	-	-	-	-	-36.1938	-
0.190601	-7.18336	-	-	-	-	-	-
0.198583	-7.21133	-	-	-	-	-	-
0.206459	-7.23366	-	-	-	-	-	-
0.206469	-	-	-16.778	-	-	-	-
0.206485	-	-12.0586	-	-	-	-	-
0.222353	-	-12.1206	-	-	-	-	-
0.222363	-7.24722	-	-	-	-	-	-
0.222423	-	-	-16.6342	-	-	-	-
0.251984	-	-12.0224	-16.3773	-27.8816	-	-36.7789	-36.7264
0.267914	-	-	-	-27.8843	-	-	-
0.267925	-	-11.8701	-	-	-	-	-
0.26804	-	-	-16.2369	-	-	-	-
0.268089	-	-	-	-	-33.4049	-	-
0.283663	-	-	-	-	-	-36.8888	-
0.293138	-6.83507	-	-	-	-	-	-
0.305822	-6.78089	-	-	-	-	-	-
0.318346	-	-	-15.8957	-	-	-	-
0.318409	-	-11.2571	-	-	-	-	-
0.318415	-6.75115	-	-	-	-	-	-
0.343541	-	-	-15.838	-	-	-	-
0.343569	-6.76375	-	-	-	-	-	-
0.343578	-	-11.0223	-	-	-	-	-
0.368838	-6.86251	-	-	-	-	-	-
0.4	-	-10.7398	-15.8814	-27.1924	-	-37.1583	-
0.415674	-	-	-	-	-	-	-37.555
0.41596	-	-	-	-27.1497	-	-	-
0.416037	-	-10.7083	-	-	-	-	-
0.41606	-	-	-15.8968	-	-	-	-
0.416133	-	-	-	-	-33.4302	-	-
0.427461	-	-	-	-	-	-37.1943	-
0.456049	-7.33138	-	-	-	-	-	-
0.476029	-7.37034	-	-	-	-	-	-
0.495957	-7.38148	-	-	-	-	-	-
0.496021	-	-10.7869	-	-	-	-	-
0.496063	-	-	-15.8205	-	-	-	-
0.535998	-	-10.9201	-	-	-	-	-
0.536026	-	-	-15.705	-	-	-	-
0.536029	-7.3527	-	-	-	-	-	-
0.556101	-	-10.997	-15.637	-26.7794	-	-37.1564	-
0.571971	-	-	-	-	-32.3461	-	-
0.572079	-	-	-	-26.7321	-	-	-
0.572153	-	-	-15.5802	-	-	-	-
0.572157	-	-11.06	-	-	-	-	-
0.584917	-	-	-	-	-	-37.114	-
0.627697	-7.25112	-	-	-	-	-	-
0.655568	-7.23569	-	-	-	-	-	-
0.683263	-	-	-15.2409	-	-	-	-
0.68332	-7.22706	-	-	-	-	-	-
0.683346	-	-11.3903	-	-	-	-	-
0.738874	-	-	-15.1873	-	-	-	-
0.738905	-	-11.4086	-	-	-	-	-
0.738978	-7.22136	-	-	-	-	-	-
0.773121	-	-11.3649	-	-	-	-	-
0.789089	-	-	-	-26.2442	-	-	-
0.789091	-	-	-15.2209	-	-	-	-
0.789093	-	-	-	-	-31.5864	-	-
0.789146	-	-11.332	-	-	-	-	-
0.802423	-	-	-	-	-	-36.3055	-
0.866495	-7.20782	-	-	-	-	-	-
0.90515	-7.19343	-	-	-	-	-	-
0.943771	-	-10.8095	-	-	-	-	-
0.94378	-	-	-15.4845	-	-	-	-
0.943797	-7.17143	-	-	-	-	-	-
1.02106	-7.10203	-	-	-	-	-	-
1.02109	-	-	-15.5228	-	-	-	-
1.02112	-	-10.5707	-	-	-	-	-
1.04104	-	-	-	-	-	-35.7619	-
1.04304	-	-	-	-	-	-	-36.4387
1.07483	-	-	-15.4907	-26.7922	-	-35.7391	-
1.09078	-	-	-	-26.7953	-	-	-
1.09081	-	-10.4247	-	-	-	-	-
1.09085	-	-	-15.473	-	-	-	-
1.09089	-	-	-	-	-31.5755	-	-
1.10757	-	-	-	-	-	-35.7218	-
1.19829	-6.84947	-	-	-	-	-	-
1.25207	-6.76802	-	-	-	-	-	-
1.30576	-6.69301	-	-	-	-	-	-
1.30577	-	-10.2129	-	-	-	-	-
1.30584	-	-	-15.0328	-	-	-	-
1.41325	-	-10.1024	-	-	-	-	-
1.41326	-	-	-14.787	-	-	-	-
1.41331	-6.57197	-	-	-	-	-	-
1.5103	-	-	-14.5929	-	-	-	-
1.51031	-	-	-	-25.6794	-	-	-
1.51032	-	-9.9722	-	-	-	-	-
1.52249	-	-	-	-	-	-35.7474	-
1.65969	-6.43923	-	-	-	-	-	-
1.73441	-6.4187	-	-	-	-	-	-
1.80912	-6.39659	-	-	-	-	-	-
1.80917	-	-	-14.2038	-	-	-	-
1.80917	-	-9.58426	-	-	-	-	-
1.95854	-	-	-14.1069	-	-	-	-
1.95856	-	-9.48886	-	-	-	-	-
1.95858	-6.33264	-	-	-	-	-	-
2.07744	-	-	-14.0545	-24.5468	-	-35.983	-38.6552
2.09337	-	-9.45138	-	-	-	-	-
2.09339	-	-	-	-24.5418	-	-	-
2.0934	-	-	-14.0484	-	-	-	-
2.09344	-	-	-	-	-30.8797	-	-
2.10506	-	-	-	-	-	-35.982	-
2.30127	-6.07791	-	-	-	-	-	-
2.40508	-5.98771	-	-	-	-	-	-
2.50884	-	-9.35177	-	-	-	-	-
2.50885	-5.89851	-	-	-	-	-	-
2.50889	-	-	-13.8955	-	-	-	-
2.7166	-5.7319	-	-	-	-	-	-
2.71666	-	-9.24376	-	-	-	-	-
2.71673	-	-	-13.8056	-	-	-	-
2.90409	-	-	-	-24.7186	-	-	-
2.90416	-	-	-13.7203	-	-	-	-
2.90418	-	-	-	-	-31.3131	-	-
2.9042	-	-9.13365	-	-	-	-	-
2.91801	-	-	-	-	-	-34.9818	-
2.92439	-5.5923	-	-	-	-	-	-
3.19307	-5.46828	-	-	-	-	-	-
3.3373	-5.4312	-	-	-	-	-	-
3.48175	-	-	-13.4622	-	-	-	-
3.48177	-5.41374	-	-	-	-	-	-
3.48189	-	-8.91469	-	-	-	-	-
3.77052	-5.42456	-	-	-	-	-	-
3.77057	-	-8.87706	-	-	-	-	-
3.77066	-	-	-13.3284	-	-	-	-
4.01528	-	-	-13.204	-24.1021	-	-32.8777	-38.9976
4.03119	-	-	-	-24.0881	-	-	-
4.03131	-	-	-13.1954	-	-	-	-
4.03134	-	-8.84864	-	-	-	-	-
4.03148	-	-	-	-	-30.9657	-	-
4.04622	-	-	-	-	-	-32.8575	-
4.43274	-5.50011	-	-	-	-	-	-
4.63348	-5.49982	-	-	-	-	-	-
4.83431	-	-	-12.706	-	-	-	-
4.83431	-	-8.6766	-	-	-	-	-
4.83436	-5.48506	-	-	-	-	-	-
5.23576	-5.42287	-	-	-	-	-	-
5.23588	-	-8.54334	-	-	-	-	-
5.23591	-	-	-12.4445	-	-	-	-
5.58226	-	-	-12.2285	-22.6286	-	-32.6147	-
5.59819	-	-	-	-22.6193	-	-	-
5.59828	-	-	-12.2188	-	-	-	-
5.59833	-	-	-	-	-29.151	-	-
5.59835	-	-8.40068	-	-	-	-	-
5.6112	-	-	-	-	-	-32.6099	-
5.63731	-5.33882	-	-	-	-	-	-
6.15647	-5.22979	-	-	-	-	-	-
6.20821	-	-	-	-	-	-	-35.9403
6.43552	-5.17737	-	-	-	-	-	-
6.71459	-	-	-11.6898	-	-	-	-
6.71465	-5.12969	-	-	-	-	-	-
6.71466	-	-7.92032	-	-	-	-	-
7.27295	-5.04377	-	-	-	-	-	-
7.27303	-	-7.72982	-	-	-	-	-
7.27306	-	-	-11.5318	-	-	-	-
7.76075	-	-	-11.4203	-21.9016	-	-31.7805	-
7.77655	-	-	-	-21.8949	-	-	-
7.77673	-	-	-11.4167	-	-	-	-
7.77687	-	-7.60368	-	-	-	-	-
7.77692	-	-	-	-	-26.9321	-	-
7.79285	-	-	-	-	-	-31.7634	-
8.55286	-4.86133	-	-	-	-	-	-
8.94067	-4.81288	-	-	-	-	-	-
9	-	-	-	-	-	-	-34.2461
9.3287	-	-	-10.9643	-	-	-	-
9.32877	-	-7.37973	-	-	-	-	-
9.32892	-4.77153	-	-	-	-	-	-
10.1048	-4.71414	-	-	-	-	-	-
10.1049	-	-	-10.6501	-	-	-	-
10.1051	-	-7.27835	-	-	-	-	-
10.8052	-	-	-10.3508	-	-	-	-
10.8053	-	-	-	-	-26.4471	-	-
10.8054	-	-7.16678	-	-	-	-	-
10.8057	-	-	-	-19.3452	-	-	-
10.8157	-	-	-	-	-	-29.5339	-
11.8845	-4.63892	-	-	-	-	-	-
12.4237	-4.59631	-	-	-	-	-	-
12.9631	-	-	-9.55066	-	-	-	-
12.9632	-4.53357	-	-	-	-	-	-
12.9634	-	-6.76457	-	-	-	-	-
14.0421	-4.34991	-	-	-	-	-	-
14.0422	-	-6.57831	-	-	-	-	-
14.0424	-	-	-9.22666	-	-	-	-
14.5618	-	-	-	-	-	-	-33.8784
15	-	-	-8.95657	-17.8271	-	-28.9545	-33.824
15.0157	-	-6.42673	-	-	-	-	-
15.0157	-	-	-	-17.8258	-	-	-
15.0157	-	-	-8.95221	-	-	-	-
15.0162	-	-	-	-	-25.0194	-	-
15.0283	-	-	-	-	-	-28.9529	-
16.5159	-3.83737	-	-	-	-	-	-
17.2662	-3.71537	-	-	-	-	-	-
18.0158	-	-	-8.20897	-	-	-	-
18.0159	-	-6.09324	-	-	-	-	-
18.0162	-3.621	-	-	-	-	-	-
19.5159	-	-6.01212	-	-	-	-	-
19.516	-	-	-7.95915	-	-	-	-
19.5164	-3.51321	-	-	-	-	-	-
23.1464	-	-	-7.65553	-	-	-	-
23.1465	-	-5.81946	-	-	-	-	-
23.1467	-	-	-	-16.8283	-	-	-
23.1566	-	-	-	-	-	-26.6941	-
23.4021	-	-	-	-	-	-	-31.2048
25.4589	-3.47079	-	-	-	-	-	-
26.6155	-3.425	-	-	-	-	-	-
27.7718	-3.36292	-	-	-	-	-	-
27.7727	-	-	-7.25722	-	-	-	-
27.7727	-	-5.27037	-	-	-	-	-
28	-	-	-	-	-	-	-30.8221
30.0851	-	-4.94541	-	-	-	-	-
30.0854	-3.20797	-	-	-	-	-	-
30.0862	-	-	-7.005	-	-	-	-
35.6675	-	-	-6.33932	-13.464	-	-25.6479	-30.4422
35.6836	-	-	-6.3373	-	-	-	-
35.6837	-	-	-	-13.4631	-	-	-
35.6843	-	-	-	-	-19.2681	-	-
35.6843	-	-4.11973	-	-	-	-	-
35.6927	-	-	-	-	-	-25.6462	-
36.0258	-	-	-	-	-	-	-30.4168
39.2507	-2.72067	-	-	-	-	-	-
41.0347	-2.67209	-	-	-	-	-	-
42.8164	-2.6289	-	-	-	-	-	-
42.8168	-	-	-5.4571	-	-	-	-
42.8181	-	-3.38399	-	-	-	-	-
44.6504	-	-	-	-	-	-	-28.8755
46.3828	-2.55226	-	-	-	-	-	-
46.3834	-	-	-5.09918	-	-	-	-
46.3835	-	-3.22917	-	-	-	-	-
55.014	-	-3.116	-	-	-	-	-
55.0144	-	-	-	-	-16.7061	-	-
55.0158	-	-	-	-12.6526	-	-	-
55.0179	-	-	-4.58791	-	-	-	-
55.0279	-	-	-	-	-	-22.4288	-
55.5588	-	-	-	-	-	-	-26.2292
60.5146	-2.4531	-	-	-	-	-	-
63.2648	-2.45295	-	-	-	-	-	-
66.0141	-	-3.10612	-	-	-	-	-
66.015	-	-	-4.28965	-	-	-	-
66.0182	-2.44382	-	-	-	-	-	-
71.5144	-	-3.11314	-	-	-	-	-
71.5162	-2.37475	-	-	-	-	-	-
71.5179	-	-	-4.12046	-	-	-	-
92.1733	-	-	-	-	-	-	-26.1288
92.6497	-	-	-	-8.5686	-	-	-
92.6524	-	-3.1177	-	-	-	-	-
92.6557	-	-	-	-	-13.8937	-	-
92.656	-	-	-3.11086	-	-	-	-
92.6684	-	-	-	-	-	-17.8076	-
101.922	-1.41033	-	-	-	-	-	-
106.553	-1.37869	-	-	-	-	-	-
111.178	-1.36266	-	-	-	-	-	-
111.18	-	-	-2.54377	-	-	-	-
111.187	-	-2.81673	-	-	-	-	-
120.439	-1.35429	-	-	-	-	-	-
120.439	-	-	-2.43798	-	-	-	-
120.45	-	-2.55595	-	-	-	-	-
156.041	-	-	-	-	-13.0502	-	-
156.051	-	-	-	-6.81845	-	-	-
156.051	-	-	-2.55481	-	-	-	-
156.056	-	-1.55411	-	-	-	-	-
156.083	-	-	-	-	-	-18.3481	-
156.108	-	-	-	-	-	-	-20.7293
171.643	-1.25688	-	-	-	-	-	-
179.438	-1.22447	-	-	-	-	-	-
187.231	-	-1.3044	-	-	-	-	-
187.263	-1.19558	-	-	-	-	-	-
187.267	-	-	-2.52317	-	-	-	-
202.834	-	-1.27897	-	-	-	-	-
202.853	-1.15452	-	-	-	-	-	-
202.863	-	-	-2.30193	-	-	-	-
262.785	-	-	-	-4.74219	-	-	-
262.797	-	-	-	-	-	-16.7172	-
262.798	-	-	-1.25125	-	-	-	-
262.829	-	-	-	-	-8.08881	-	-
262.848	-	-1.21671	-	-	-	-	-
263.48	-	-	-	-	-	-	-19.6453
289.121	-1.08957	-	-	-	-	-	-
302.252	-1.03217	-	-	-	-	-	-
315.408	-	-0.822751	-	-	-	-	-
315.412	-0.961365	-	-	-	-	-	-
315.421	-	-	-1.56655	-	-	-	-
341.597	-0.778391	-	-	-	-	-	-
341.611	-	-0.553785	-	-	-	-	-
341.66	-	-	-1.8896	-	-	-	-
442.56	-	-0.054474	-	-	-	-	-
442.565	-	-	-2.78354	-	-	-	-
442.589	-	-	-	-	-4.6234	-	-
442.696	-	-	-	-5.94404	-	-	-
442.794	-	-	-	-	-	-12.2744	-
442.883	-	-	-	-	-	-	-18.436
486.873	0.393476	-	-	-	-	-	-
509.111	0.449933	-	-	-	-	-	-
531.056	-	-	-2.66157	-	-	-	-
531.072	0.4856	-	-	-	-	-	-
531.256	-	-0.556002	-	-	-	-	-
575.417	-	-0.778748	-	-	-	-	-
575.527	0.501442	-	-	-	-	-	-
575.561	-	-	-2.47057	-	-	-	-
745.272	-	-	-	-	-	-9.6019	-
745.48	-	-	-1.09548	-	-	-	-
745.68	-	-1.32704	-	-	-	-	-
745.68	-	-	-	-3.44753	-	-	-
745.807	-	-	-	-	-7.32229	-	-
746.194	-	-	-	-	-	-	-14.9633
819.925	-0.348708	-	-	-	-	-	-
857.416	-0.379584	-	-	-	-	-	-
894.338	-0.366448	-	-	-	-	-	-
894.848	-	-	-0.147968	-	-	-	-
895.048	-	-1.31326	-	-	-	-	-
968.792	-0.197034	-	-	-	-	-	-
969.443	-	-	0.0182886	-	-	-	-
969.643	-	-1.25929	-	-	-	-	-
1254.96	-	-	-	-2.67785	-	-	-
1256.29	-	-	-	-	-	-	-9.14809
1256.41	-	-	-	-	-	-8.4029	-
1256.48	-	-	-0.546348	-	-	-	-
1382.12	2.3426	-	-	-	-	-	-
1444.96	2.42723	-	-	-	-	-	-
1506.7	-	-1.94435	-	-	-	-	-
1506.81	2.45611	-	-	-	-	-	-
2115.19	-	-	-	-0.059853	-	-	-
2115.23	-	-	-	-	0.906722	-	-
2116.71	-	-	-2.90305	-	-	-	-
2117.31	-	-	-	-	-	-4.03236	-
2119.3	-	-	-	-	-	-	-3.52093
3555.87	-	-	-	-	-	-3.38964	-
3567.26	-	-	-	-	-4.12745	-	-
3570.24	-	-	-	-	-	-	-4.61892

## Sheet: n=1e,B=9.8237T
TDark (s)	TPump=0.17 (s)	TPump=0.28 (s)	TPump=0.48 (s)	TPump=2. (s)	TPump=6.5 (s)	TPump=70. (s)	TPump=985. (s)
0.00149535	-9.81956	-	-	-	-	-	-
0.00170998	-	-12.5296	-	-	-	-	-
0.00223607	-8.75043	-	-	-	-	-	-
0.00292402	-	-12.8196	-	-	-	-	-
0.003	-	-	-18.0816	-28.7943	-	-38.5631	-37.2599
0.0033	-	-	-	-	-	-	-37.3728
0.0033437	-9.19188	-	-	-	-	-	-
0.005	-9.2364	-11.9927	-	-	-	-	-
0.00700566	-	-	-18.1184	-29.0937	-	-37.4621	-38.6127
0.00747674	-6.57297	-	-	-	-	-	-
0.00854988	-	-12.1641	-	-	-	-	-
0.0107056	-	-	-17.1027	-29.7036	-	-35.9008	-
0.0111803	-7.02969	-	-	-	-	-	-
0.0146201	-	-12.0875	-	-	-	-	-
0.014774	-	-	-	-	-	-	-35.5517
0.0163597	-	-	-16.7698	-29.0188	-	-35.9188	-
0.0167185	-7.71293	-	-	-	-	-	-
0.0168656	-	-	-	-	-34.9461	-	-
0.0169354	-	-	-	-29.0078	-	-	-
0.016962	-	-	-16.7513	-	-	-	-
0.017022	-7.71859	-	-	-	-	-	-
0.0170432	-	-12.091	-	-	-	-	-
0.0172026	-	-	-16.7444	-	-	-	-
0.0176837	-	-	-16.7311	-	-	-	-
0.0190069	-	-	-16.6971	-	-	-	-
0.0190142	-	-12.0928	-	-	-	-	-
0.019594	-	-12.0917	-	-	-	-	-
0.0196085	-	-	-16.682	-	-	-	-
0.0198491	-	-	-16.6758	-	-	-	-
0.0199419	-	-12.0907	-	-	-	-	-
0.0205711	-	-	-16.6564	-	-	-	-
0.0206379	-	-12.0874	-	-	-	-	-
0.0214499	-	-12.0813	-	-	-	-	-
0.0215339	-	-	-16.6274	-	-	-	-
0.021914	-	-12.0766	-	-	-	-	-
0.0220154	-	-	-16.6111	-	-	-	-
0.022478	-	-	-	-	-	-35.8182	-
0.0229583	-	-12.0626	-	-	-	-	-
0.0229785	-	-	-16.5739	-	-	-	-
0.024351	-	-12.0357	-	-	-	-	-
0.0244234	-	-	-16.507	-	-	-	-
0.025	-7.77656	-12.0198	-	-	-	-	-
0.0251461	-	-	-16.4696	-	-	-	-
0.0251636	-	-12.0155	-	-	-	-	-
0.0266731	-	-11.97	-	-	-	-	-
0.026712	-	-	-16.3868	-	-	-	-
0.0282765	-7.77758	-	-	-	-	-	-
0.0288455	-7.77862	-	-	-	-	-	-
0.0288799	-	-11.8924	-	-	-	-	-
0.0288811	-	-	-16.2943	-	-	-	-
0.0298699	-7.78112	-	-	-	-	-	-
0.0299256	-	-11.8561	-	-	-	-	-
0.0299659	-	-	-16.2691	-	-	-	-
0.0323663	-	-11.7914	-	-	-	-	-
0.0323774	-	-	-16.2773	-	-	-	-
0.0323901	-	-	-	-28.8637	-	-	-
0.0324607	-	-	-	-	-33.6213	-	-
0.0339696	-7.79667	-	-	-	-	-	-
0.0347671	-7.8003	-	-	-	-	-	-
0.0356223	-	-11.7792	-	-	-	-	-
0.0356346	-	-	-16.4	-	-	-	-
0.0356787	-7.8046	-	-	-	-	-	-
0.037251	-	-11.806	-	-	-	-	-
0.0372744	-7.81231	-	-	-	-	-	-
0.0373243	-	-	-16.486	-	-	-	-
0.039685	-7.82373	-11.8733	-16.6037	-28.983	-	-36.4946	-38.3946
0.0409468	-	-	-16.6599	-	-	-	-
0.0409756	-	-11.9154	-	-	-	-	-
0.0409925	-	-	-	-28.9772	-	-	-
0.0411371	-	-	-	-	-33.7579	-	-
0.0435478	-7.83767	-	-	-	-	-	-
0.0448033	-7.84013	-	-	-	-	-	-
0.045945	-7.84137	-	-	-	-	-	-
0.0459847	-	-12.054	-	-	-	-	-
0.0460224	-	-	-16.8239	-	-	-	-
0.0484409	-	-	-16.8743	-	-	-	-
0.0484575	-7.84135	-	-	-	-	-	-
0.0485492	-	-12.0832	-	-	-	-	-
0.0556173	-	-	-	-	-33.592	-	-
0.0556664	-	-12.0261	-	-	-	-	-
0.055703	-	-	-16.9628	-	-	-	-
0.0557223	-	-	-	-28.3013	-	-	-
0.0596641	-7.87363	-	-	-	-	-	-
0.0616105	-7.89198	-	-	-	-	-	-
0.0629961	-7.90612	-11.9473	-	-	-	-	-
0.0635811	-	-	-16.8891	-	-	-	-
0.0636114	-	-11.9449	-	-	-	-	-
0.0675686	-7.94973	-	-	-	-	-	-
0.0675851	-	-	-16.7725	-	-	-	-
0.0675883	-	-11.9465	-	-	-	-	-
0.0789502	-	-12.041	-	-	-	-	-
0.0789844	-	-	-	-28.3564	-	-	-
0.0790063	-	-	-16.4926	-	-	-	-
0.0791278	-	-	-	-	-34.188	-	-
0.0852526	-7.86112	-	-	-	-	-	-
0.0884741	-7.80461	-	-	-	-	-	-
0.0915482	-	-	-16.6221	-	-	-	-
0.0915825	-7.74279	-	-	-	-	-	-
0.0978614	-	-12.0626	-	-	-	-	-
0.097891	-	-	-16.7308	-	-	-	-
0.0979198	-7.5972	-	-	-	-	-	-
0.1	-	-12.0527	-16.7569	-28.7679	-	-36.4064	-36.8388
0.11594	-	-	-	-28.8603	-	-	-
0.115983	-	-	-16.7253	-	-	-	-
0.116012	-	-11.9976	-	-	-	-	-
0.116121	-	-	-	-	-34.3486	-	-
0.126009	-6.91852	-	-	-	-	-	-
0.127374	-	-	-	-	-	-35.5554	-
0.130995	-6.85736	-	-	-	-	-	-
0.135978	-	-	-16.4575	-	-	-	-
0.136001	-	-12.0116	-	-	-	-	-
0.141019	-	-	-16.4129	-	-	-	-
0.145759	-	-	-	-	-	-35.2943	-
0.145941	-	-	-16.3816	-	-	-	-
0.145964	-	-12.031	-	-	-	-	-
0.145981	-6.81048	-	-	-	-	-	-
0.15874	-	-12.0569	-	-	-	-	-
0.171761	-	-	-	-	-	-35.4955	-
0.174662	-	-	-	-29.58	-	-	-
0.1747	-	-	-16.281	-	-	-	-
0.174704	-	-	-	-	-32.3167	-	-
0.174768	-	-12.1004	-	-	-	-	-
0.190601	-7.11804	-	-	-	-	-	-
0.198583	-7.15558	-	-	-	-	-	-
0.206459	-7.18156	-	-	-	-	-	-
0.206469	-	-	-15.9828	-	-	-	-
0.206485	-	-12.2583	-	-	-	-	-
0.222353	-	-12.3353	-	-	-	-	-
0.222363	-7.19971	-	-	-	-	-	-
0.222423	-	-	-15.7945	-	-	-	-
0.251984	-	-12.3587	-15.5007	-28.1472	-	-37.1984	-36.7297
0.267914	-	-	-	-28.0302	-	-	-
0.267925	-	-12.2912	-	-	-	-	-
0.26804	-	-	-15.3892	-	-	-	-
0.268089	-	-	-	-	-34.2599	-	-
0.283663	-	-	-	-	-	-37.3459	-
0.293138	-6.80724	-	-	-	-	-	-
0.305822	-6.73186	-	-	-	-	-	-
0.318346	-	-	-15.2702	-	-	-	-
0.318409	-	-11.8453	-	-	-	-	-
0.33093	-	-	-15.2802	-	-	-	-
0.343541	-	-	-15.2981	-	-	-	-
0.343569	-6.66205	-	-	-	-	-	-
0.343578	-	-11.5944	-	-	-	-	-
0.4	-	-11.1344	-15.3993	-27.586	-	-37.3153	-
0.413077	-	-	-	-	-	-37.276	-
0.415674	-	-	-	-	-	-	-37.5233
0.41596	-	-	-	-27.5791	-	-	-
0.416037	-	-11.0365	-	-	-	-	-
0.41606	-	-	-15.4204	-	-	-	-
0.416133	-	-	-	-	-33.3871	-	-
0.456049	-7.17925	-	-	-	-	-	-
0.476029	-7.20009	-	-	-	-	-	-
0.495957	-7.19472	-	-	-	-	-	-
0.496021	-	-10.7222	-	-	-	-	-
0.496063	-	-	-15.4509	-	-	-	-
0.51601	-	-	-15.4429	-	-	-	-
0.535998	-	-10.6182	-	-	-	-	-
0.536026	-	-	-15.4291	-	-	-	-
0.536029	-7.12913	-	-	-	-	-	-
0.556101	-	-10.5692	-15.4093	-27.5758	-	-36.7077	-
0.57038	-	-	-	-	-	-36.6667	-
0.571971	-	-	-	-	-34.1782	-	-
0.572079	-	-	-	-27.5753	-	-	-
0.572153	-	-	-15.3892	-	-	-	-
0.572157	-	-10.5311	-	-	-	-	-
0.627697	-6.88306	-	-	-	-	-	-
0.655568	-6.8196	-	-	-	-	-	-
0.683263	-	-	-15.1687	-	-	-	-
0.683346	-	-10.3254	-	-	-	-	-
0.71107	-	-	-15.106	-	-	-	-
0.738874	-	-	-15.0476	-	-	-	-
0.738905	-	-10.2874	-	-	-	-	-
0.738978	-6.7094	-	-	-	-	-	-
0.773121	-	-10.2864	-	-	-	-	-
0.787673	-	-	-	-	-	-36.3589	-
0.789089	-	-	-	-27.4471	-	-	-
0.789091	-	-	-14.9609	-	-	-	-
0.789093	-	-	-	-	-33.4348	-	-
0.789146	-	-10.2907	-	-	-	-	-
0.866495	-6.63431	-	-	-	-	-	-
0.90515	-6.59738	-	-	-	-	-	-
0.943771	-	-10.365	-	-	-	-	-
0.94378	-	-	-14.8506	-	-	-	-
0.943797	-6.54834	-	-	-	-	-	-
1.02106	-6.41662	-	-	-	-	-	-
1.02109	-	-	-14.8312	-	-	-	-
1.02112	-	-10.3395	-	-	-	-	-
1.04104	-	-	-	-	-	-36.1248	-
1.07483	-	-	-14.8106	-26.8862	-	-36.1141	-38.2171
1.09078	-	-	-	-26.8698	-	-	-
1.09081	-	-10.2661	-	-	-	-	-
1.09085	-	-	-14.8023	-	-	-	-
1.09089	-	-	-	-	-32.8191	-	-
1.09252	-	-	-	-	-	-36.1092	-
1.10757	-	-	-	-	-	-36.1054	-
1.19829	-6.06098	-	-	-	-	-	-
1.25207	-5.98286	-	-	-	-	-	-
1.30577	-	-10.0006	-	-	-	-	-
1.30584	-	-	-14.5579	-	-	-	-
1.41325	-	-9.94639	-	-	-	-	-
1.41326	-	-	-14.3577	-	-	-	-
1.41331	-5.9029	-	-	-	-	-	-
1.5103	-	-	-14.174	-	-	-	-
1.51031	-	-	-	-26.2728	-	-	-
1.51032	-	-9.93035	-	-	-	-	-
1.51042	-	-	-	-	-31.5624	-	-
1.65969	-5.99677	-	-	-	-	-	-
1.73441	-6.02841	-	-	-	-	-	-
1.80912	-6.05836	-	-	-	-	-	-
1.80917	-	-	-13.8423	-	-	-	-
1.95854	-	-	-13.787	-	-	-	-
1.95856	-	-9.5366	-	-	-	-	-
1.95858	-6.12152	-	-	-	-	-	-
2.07744	-	-	-13.7494	-25.1656	-	-33.8727	-37.4159
2.09337	-	-9.28777	-	-	-	-	-
2.09339	-	-	-	-25.1569	-	-	-
2.0934	-	-	-13.7436	-	-	-	-
2.09344	-	-	-	-	-31.8348	-	-
2.10506	-	-	-	-	-	-33.847	-
2.30127	-6.32568	-	-	-	-	-	-
2.40508	-6.39003	-	-	-	-	-	-
2.50884	-	-8.67962	-	-	-	-	-
2.50889	-	-	-13.4665	-	-	-	-
2.61275	-	-	-13.3577	-	-	-	-
2.71394	-	-	-	-	-	-33.4624	-
2.7166	-6.47833	-	-	-	-	-	-
2.71666	-	-8.52023	-	-	-	-	-
2.71673	-	-	-13.2358	-	-	-	-
2.90117	-	-	-	-	-	-33.5002	-
2.90409	-	-	-	-24.9843	-	-	-
2.90416	-	-	-12.993	-	-	-	-
2.90418	-	-	-	-	-30.4844	-	-
2.9042	-	-8.41737	-	-	-	-	-
3.19307	-6.23451	-	-	-	-	-	-
3.3373	-6.10805	-	-	-	-	-	-
3.48175	-	-	-12.2805	-	-	-	-
3.48177	-5.97247	-	-	-	-	-	-
3.48189	-	-8.04797	-	-	-	-	-
3.77052	-5.69673	-	-	-	-	-	-
3.77057	-	-7.80143	-	-	-	-	-
3.77066	-	-	-12.0295	-	-	-	-
4.01528	-	-	-11.8535	-23.9655	-	-33.6686	-36.4475
4.03119	-	-	-	-23.9565	-	-	-
4.03131	-	-	-11.8425	-	-	-	-
4.03134	-	-7.5842	-	-	-	-	-
4.03148	-	-	-	-	-30.138	-	-
4.04622	-	-	-	-	-	-33.6464	-
4.43274	-5.17165	-	-	-	-	-	-
4.63348	-5.05639	-	-	-	-	-	-
4.83431	-	-	-11.2948	-	-	-	-
4.83431	-	-7.13477	-	-	-	-	-
5.03514	-	-	-11.1531	-	-	-	-
5.23576	-4.78104	-	-	-	-	-	-
5.23588	-	-7.0078	-	-	-	-	-
5.23591	-	-	-11.0095	-	-	-	-
5.23759	-	-	-	-	-	-32.7961	-
5.58226	-	-	-10.7565	-23.0868	-	-32.682	-
5.59819	-	-	-	-23.0746	-	-	-
5.59828	-	-	-10.7446	-	-	-	-
5.59833	-	-	-	-	-29.6456	-	-
5.59835	-	-6.90891	-	-	-	-	-
5.59903	-	-	-	-	-	-32.6777	-
6.15647	-4.40492	-	-	-	-	-	-
6.20821	-	-	-	-	-	-	-37.2881
6.43552	-4.29811	-	-	-	-	-	-
6.71459	-	-	-9.93076	-	-	-	-
6.71465	-4.19717	-	-	-	-	-	-
6.71466	-	-6.57357	-	-	-	-	-
6.99382	-	-	-9.75069	-	-	-	-
7.27295	-4.01587	-	-	-	-	-	-
7.27303	-	-6.39593	-	-	-	-	-
7.27306	-	-	-9.58687	-	-	-	-
7.76075	-	-	-9.34077	-21.1684	-	-32.2515	-
7.77655	-	-	-	-21.1566	-	-	-
7.77673	-	-	-9.33353	-	-	-	-
7.77687	-	-6.24998	-	-	-	-	-
7.77692	-	-	-	-	-28.3399	-	-
7.77878	-	-	-	-	-	-32.2489	-
8.55286	-3.72533	-	-	-	-	-	-
8.94067	-3.67321	-	-	-	-	-	-
9	-	-	-	-	-	-	-33.575
9.3287	-	-	-8.79537	-	-	-	-
9.32877	-	-5.89895	-	-	-	-	-
9.71677	-	-	-8.68477	-	-	-	-
10.1048	-3.58012	-	-	-	-	-	-
10.1049	-	-	-8.5731	-	-	-	-
10.1051	-	-5.73041	-	-	-	-	-
10.8052	-	-	-8.36221	-	-	-	-
10.8053	-	-	-	-	-26.0871	-	-
10.8054	-	-5.55916	-	-	-	-	-
10.8057	-	-	-	-18.8537	-	-	-
10.8073	-	-	-	-	-	-31.3805	-
11.8845	-3.4891	-	-	-	-	-	-
12.4237	-3.46565	-	-	-	-	-	-
12.9631	-	-	-7.71631	-	-	-	-
12.9632	-3.4464	-	-	-	-	-	-
12.9634	-	-5.02575	-	-	-	-	-
14.0421	-3.42505	-	-	-	-	-	-
14.0422	-	-4.84561	-	-	-	-	-
14.0424	-	-	-7.46901	-	-	-	-
14.5618	-	-	-	-	-	-	-30.2839
15	-	-	-7.29333	-17.663	-	-29.6711	-30.2234
15.0157	-	-4.74393	-	-	-	-	-
15.0157	-	-	-	-17.6609	-	-	-
15.0157	-	-	-7.29071	-	-	-	-
15.0162	-	-	-	-	-24.4975	-	-
15.0167	-	-	-	-	-	-29.669	-
15.0283	-	-	-	-	-	-29.6675	-
16.5159	-3.45307	-	-	-	-	-	-
17.2662	-3.46339	-	-	-	-	-	-
18.0158	-	-	-6.90348	-	-	-	-
18.0159	-	-4.64066	-	-	-	-	-
18.7664	-	-	-6.83324	-	-	-	-
19.5159	-	-4.62705	-	-	-	-	-
19.516	-	-	-6.76866	-	-	-	-
19.5164	-3.38546	-	-	-	-	-	-
23.1461	-	-	-	-	-20.9897	-	-
23.1464	-	-	-6.42095	-	-	-	-
23.1465	-	-4.46904	-	-	-	-	-
23.1467	-	-	-	-14.7151	-	-	-
23.4021	-	-	-	-	-	-	-29.3799
25.4589	-2.70766	-	-	-	-	-	-
26.6155	-2.63138	-	-	-	-	-	-
27.7718	-2.56822	-	-	-	-	-	-
27.7727	-	-	-5.79738	-	-	-	-
28	-	-	-	-	-	-	-29.6481
30.0851	-	-3.35661	-	-	-	-	-
30.0854	-2.45629	-	-	-	-	-	-
30.0862	-	-	-5.48577	-	-	-	-
35.6675	-	-	-4.68754	-10.7411	-	-23.5126	-
35.6836	-	-	-4.68512	-	-	-	-
35.6837	-	-	-	-10.74	-	-	-
35.6843	-	-	-	-	-16.5195	-	-
35.6843	-	-2.6685	-	-	-	-	-
35.6927	-	-	-	-	-	-23.5084	-
36.0258	-	-	-	-	-	-	-28.6942
39.2507	-1.9952	-	-	-	-	-	-
41.0347	-1.91473	-	-	-	-	-	-
42.8168	-	-	-3.68681	-	-	-	-
42.8181	-	-2.4359	-	-	-	-	-
44.5999	-	-	-3.48406	-	-	-	-
44.6504	-	-	-	-	-	-	-26.4028
46.3828	-1.64656	-	-	-	-	-	-
46.3834	-	-	-3.30311	-	-	-	-
46.3835	-	-2.47042	-	-	-	-	-
46.3884	-	-	-	-	-	-21.2799	-
55.014	-	-2.69644	-	-	-	-	-
55.0144	-	-	-	-	-12.7856	-	-
55.0158	-	-	-	-9.33148	-	-	-
55.0161	-	-	-	-	-	-20.2768	-
55.0179	-	-	-2.68394	-	-	-	-
55.5588	-	-	-	-	-	-	-24.583
60.5146	-0.969606	-	-	-	-	-	-
63.2648	-0.909882	-	-	-	-	-	-
66.0141	-	-2.91812	-	-	-	-	-
66.015	-	-	-2.29893	-	-	-	-
66.0182	-0.863951	-	-	-	-	-	-
71.5144	-	-2.92287	-	-	-	-	-
71.5162	-0.792728	-	-	-	-	-	-
71.5179	-	-	-2.16567	-	-	-	-
92.1733	-	-	-	-	-	-	-20.2192
92.6497	-	-	-	-5.74002	-	-	-
92.6524	-	-2.43206	-	-	-	-	-
92.6557	-	-	-	-	-9.49308	-	-
92.656	-	-	-1.54486	-	-	-	-
92.6684	-	-	-	-	-	-14.2199	-
101.922	-0.457136	-	-	-	-	-	-
106.553	-0.422621	-	-	-	-	-	-
111.18	-	-	-1.32561	-	-	-	-
115.809	-	-	-1.3144	-	-	-	-
120.439	-0.298776	-	-	-	-	-	-
120.439	-	-	-1.31355	-	-	-	-
120.45	-	-2.0887	-	-	-	-	-
120.457	-	-	-	-	-	-12.2908	-
156.041	-	-	-	-	-7.02925	-	-
156.051	-	-	-	-3.81811	-	-	-
156.051	-	-	-1.64948	-	-	-	-
156.052	-	-	-	-	-	-12.7241	-
156.056	-	-1.30702	-	-	-	-	-
156.108	-	-	-	-	-	-	-20.9969
171.643	0.071604	-	-	-	-	-	-
179.438	0.0859147	-	-	-	-	-	-
187.231	-	-0.958509	-	-	-	-	-
187.263	0.101585	-	-	-	-	-	-
187.267	-	-	-1.97462	-	-	-	-
195.066	-	-	-1.99234	-	-	-	-
202.834	-	-0.835394	-	-	-	-	-
202.853	0.149436	-	-	-	-	-	-
202.863	-	-	-1.98244	-	-	-	-
262.785	-	-	-	-2.29507	-	-	-
262.797	-	-	-	-	-	-10.1587	-
262.798	-	-	-1.08517	-	-	-	-
262.822	-	-	-	-	-	-10.1586	-
262.829	-	-	-	-	-3.35549	-	-
262.848	-	0.0436786	-	-	-	-	-
263.48	-	-	-	-	-	-	-16.7975
289.121	0.885503	-	-	-	-	-	-
302.252	0.95819	-	-	-	-	-	-
315.408	-	0.666566	-	-	-	-	-
315.421	-	-	-0.54749	-	-	-	-
328.494	-	-	-0.49542	-	-	-	-
341.597	1.12546	-	-	-	-	-	-
341.611	-	0.77222	-	-	-	-	-
341.66	-	-	-0.454263	-	-	-	-
442.546	-	-	-	-	-	-8.10971	-
442.56	-	0.406625	-	-	-	-	-
442.565	-	-	-0.20719	-	-	-	-
442.589	-	-	-	-	-3.61434	-	-
442.696	-	-	-	-3.16036	-	-	-
442.883	-	-	-	-	-	-	-13.785
486.873	1.5892	-	-	-	-	-	-
509.111	1.63693	-	-	-	-	-	-
531.056	-	-	-0.22784	-	-	-	-
531.072	1.68363	-	-	-	-	-	-
531.256	-	0.293978	-	-	-	-	-
575.417	-	0.325765	-	-	-	-	-
575.527	1.77872	-	-	-	-	-	-
575.561	-	-	-0.26386	-	-	-	-
745.272	-	-	-	-	-	-4.66542	-
745.297	-	-	-	-	-	-4.6654	-
745.48	-	-	0.766654	-	-	-	-
745.68	-	0.401513	-	-	-	-	-
745.68	-	-	-	-2.36982	-	-	-
745.807	-	-	-	-	-5.3702	-	-
746.194	-	-	-	-	-	-	-9.88386
819.925	1.68259	-	-	-	-	-	-
857.416	1.58968	-	-	-	-	-	-
894.848	-	-	1.85985	-	-	-	-
895.048	-	0.452217	-	-	-	-	-
931.558	-	-	2.02323	-	-	-	-
968.792	1.37139	-	-	-	-	-	-
969.443	-	-	2.16332	-	-	-	-
969.643	-	0.52792	-	-	-	-	-
1254.96	-	-	-	-0.832802	-	-	-
1255.3	-	-	-	-	-2.18639	-	-
1256.29	-	-	-	-	-	-	-5.41885
1256.48	-	-	2.80918	-	-	-	-
1382.12	1.68005	-	-	-	-	-	-
1444.96	1.73618	-	-	-	-	-	-
1506.81	1.78134	-	-	-	-	-	-
2115.19	-	-	-	3.08087	-	-	-
2115.23	-	-	-	-	-0.789956	-	-
2116.71	-	-	0.346755	-	-	-	-
2117.31	-	-	-	-	-	-1.60489	-
2119.3	-	-	-	-	-	-	-3.00959
2751.48	-	-	0.448556	-	-	-	-
2752.39	-	-	-	-	-	-0.297022	-
3570.24	-	-	-	-	-	-	-0.847958

## Sheet: n=0e,B=0.39T,unfiltered
TDark (s)	TPump=0.008 (s)	TPump=0.018 (s)	TPump=0.04 (s)	TPump=0.07 (s)	TPump=0.08 (s)	TPump=0.14 (s)	TPump=0.18 (s)	TPump=0.48 (s)	TPump=1.7 (s)	TPump=6.5 (s)	TPump=80. (s)	TPump=990. (s)
0.0007	-5.46733	-10.4793	-13.9323	-17.9378	-18.358	-22.3034	-24.0453	-33.0517	-39.046	-43.9873	-46.656	-47.6883
0.00084	-6.15106	-	-	-	-	-	-	-	-	-	-	-
0.00091	-5.62552	-	-	-	-	-	-	-	-	-	-	-
0.00104144	-4.96628	-10.1402	-14.5527	-16.7061	-18.9388	-22.1014	-24.1525	-33.2457	-40.5259	-45.2988	-	-
0.00124973	-6.20713	-	-	-	-	-	-	-	-	-	-	-
0.00135388	-6.1765	-	-	-	-	-	-	-	-	-	-	-
0.00154944	-6.64733	-9.79356	-15.4558	-17.6826	-17.8199	-22.0428	-23.4017	-33.268	-39.896	-44.3195	-46.7512	-45.1626
0.00185933	-6.29851	-	-	-	-	-	-	-	-	-	-	-
0.00201427	-6.73836	-	-	-	-	-	-	-	-	-	-	-
0.00230522	-5.87177	-10.4177	-14.4947	-17.5836	-18.7557	-21.8274	-24.7605	-32.9142	-40.6299	-45.1434	-	-
0.00246	-	-	-	-	-	-	-	-	-	-	-	-46.3265
0.00276626	-6.33237	-	-	-	-	-	-	-	-	-	-	-
0.00299678	-6.31481	-	-	-	-	-	-	-	-	-	-	-
0.00342965	-6.53743	-9.58128	-14.8737	-17.02	-18.4015	-21.9054	-24.1286	-32.962	-40.4565	-44.6239	-	-
0.0039	-	-	-	-	-	-	-	-	-	-	-	-46.9333
0.00411558	-6.94381	-	-	-	-	-	-	-	-	-	-	-
0.00445855	-5.47055	-	-	-	-	-	-	-	-	-	-	-
0.00510256	-7.28915	-9.76522	-14.622	-16.6169	-18.8139	-22.2667	-23.9155	-31.1696	-40.3739	-44.1972	-	-
0.00612307	-6.56249	-	-	-	-	-	-	-	-	-	-	-
0.00663333	-5.54703	-	-	-	-	-	-	-	-	-	-	-
0.00714358	-5.82856	-	-	-	-	-	-	-	-	-	-	-
0.00759147	-5.86486	-10.3032	-15.2876	-18.0117	-18.4765	-22.92	-23.904	-32.8367	-39.3732	-43.9754	-45.5103	-43.9255
0.00899246	-	-9.99575	-	-	-	-	-	-	-	-	-	-
0.00899728	-	-	-	-17.1765	-	-	-	-	-	-	-	-
0.00900184	-	-	-	-	-18.4614	-	-	-	-	-	-	-
0.00900257	-	-	-13.5761	-	-	-	-	-	-	-	-	-
0.00900652	-6.4625	-	-	-	-	-	-	-	-	-	-	-
0.0090077	-	-	-	-	-	-	-24.677	-	-	-	-	-
0.00900925	-	-	-	-	-	-	-	-34.9524	-	-	-	-
0.00900962	-	-	-	-	-	-23.2834	-	-	-	-	-	-
0.00901114	-	-	-	-	-	-	-	-	-40.4296	-	-	-
0.00905158	-	-	-	-	-	-	-	-	-	-44.9943	-	-
0.00910977	-6.27741	-	-	-	-	-	-	-	-	-	-	-
0.00986891	-6.18798	-	-	-	-	-	-	-	-	-	-	-
0.0106281	-6.26198	-	-	-	-	-	-	-	-	-	-	-
0.0112944	-6.18663	-10.0554	-14.4547	-17.2896	-18.6926	-22.1064	-23.5259	-32.7883	-40.9106	-44.6468	-	-
0.0135043	-5.33312	-	-	-	-	-	-	-	-	-	-	-
0.0135533	-6.31783	-	-	-	-	-	-	-	-	-	-	-
0.0139527	-6.76856	-	-	-	-	-	-	-	-	-	-	-
0.01442	-6.09255	-	-	-	-	-	-	-	-	-	-	-
0.0149994	-7.05538	-	-	-	-	-	-	-	-	-	-	-
0.0150097	-	-	-	-18.176	-	-	-	-	-	-	-	-
0.0150127	-	-	-	-	-	-	-	-	-39.4877	-	-	-
0.0151088	-	-	-	-	-	-	-	-	-	-	-46.6701	-
0.0158122	-6.38207	-	-	-	-	-	-	-	-	-	-	-
0.016402	-5.44331	-	-	-	-	-	-	-	-	-	-	-
0.0164034	-	-10.1159	-	-	-	-	-	-	-	-	-	-
0.0168036	-	-	-	-17.701	-17.465	-22.3269	-24.6809	-	-39.3497	-43.5744	-46.1322	-49.5894
0.0171031	-	-	-	-	-	-22.8069	-	-	-	-	-	-
0.0171104	-	-	-	-	-18.9657	-	-	-	-	-	-	-
0.017113	-6.8857	-	-	-	-	-	-	-	-	-	-	-
0.0178056	-6.65842	-	-	-	-	-	-	-	-	-	-	-
0.0178135	-	-10.7334	-	-	-	-	-	-	-	-	-	-
0.018697	-	-	-	-	-18.2061	-	-	-	-	-	-	-
0.0186975	-	-8.60552	-	-	-	-	-	-	-	-	-	-
0.0187043	-5.73307	-	-	-	-	-	-	-	-	-	-	-
0.0187047	-	-	-	-	-	-	-24.6302	-	-	-	-	-
0.0187061	-	-	-	-18.7133	-	-	-	-	-	-	-	-
0.0187064	-	-	-	-	-	-	-	-	-39.6893	-	-	-
0.0187106	-	-	-	-	-	-	-	-33.4116	-	-	-	-
0.0187117	-	-	-14.0508	-	-	-	-	-	-	-	-	-
0.0187134	-	-	-	-	-	-21.5817	-	-	-	-	-	-
0.0187591	-	-	-	-	-	-	-	-	-	-45.4186	-	-
0.0201643	-6.21702	-	-	-	-	-	-	-	-	-	-	-
0.0208403	-5.56759	-	-	-	-	-	-	-	-	-	-	-
0.0208434	-	-10.1963	-	-	-	-	-	-	-	-	-	-
0.0219091	-7.29898	-	-	-	-	-	-	-	-	-	-	-
0.0219124	-	-	-	-	-17.8173	-	-	-	-	-	-	-
0.0219176	-	-	-	-	-	-23.1204	-	-	-	-	-	-
0.0229914	-	-10.1444	-	-	-	-	-	-	-	-	-	-
0.0229971	-6.53622	-	-	-	-	-	-	-	-	-	-	-
0.023525	-6.98439	-	-	-	-	-	-	-	-	-	-	-
0.0243561	-	-	-	-	-18.6388	-	-	-	-	-	-	-
0.0243588	-	-	-	-19.0196	-	-	-	-	-	-	-	-
0.0243603	-	-	-	-	-	-	-25.3381	-	-	-	-	-
0.0243609	-	-	-	-	-	-	-	-33.8659	-	-	-	-
0.0243636	-	-	-14.078	-	-	-	-	-	-	-	-	-
0.0243643	-	-	-	-	-	-	-	-	-40.1927	-	-	-
0.0243674	-6.20365	-	-	-	-	-	-	-	-	-	-	-
0.0243679	-	-8.91918	-	-	-	-	-	-	-	-	-	-
0.0243686	-	-	-	-	-	-22.171	-	-	-	-	-	-
0.0243811	-	-	-	-	-	-	-	-	-	-45.2804	-	-
0.025	-	-	-	-16.5448	-17.4515	-21.8658	-23.8674	-	-41.5754	-44.0478	-	-
0.0276337	-	-10.9639	-	-	-	-	-	-	-	-	-	-
0.027637	-6.11943	-	-	-	-	-	-	-	-	-	-	-
0.0292587	-	-	-	-	-	-21.9579	-	-	-	-	-	-
0.0292712	-	-	-	-	-18.4617	-	-	-	-	-	-	-
0.0292736	-6.40474	-	-	-	-	-	-	-	-	-	-	-
0.03	-5.67569	-	-	-	-	-	-	-	-	-	-	-
0.0309044	-	-10.0513	-	-	-	-	-	-	-	-	-	-
0.0309115	-5.10037	-	-	-	-	-	-	-	-	-	-	-
0.0329424	-	-	-	-	-	-	-	-	-	-44.8385	-	-
0.0329888	-	-	-	-	-	-	-	-32.9666	-	-	-	-
0.0329914	-	-	-	-18.0474	-	-	-	-	-	-	-	-
0.0329934	-	-	-13.4651	-	-	-	-	-	-	-	-	-
0.0329984	-	-	-	-	-	-22.1715	-	-	-	-	-	-
0.0330029	-	-	-	-	-	-	-25.3349	-	-	-	-	-
0.033003	-6.35236	-	-	-	-	-	-	-	-	-	-	-
0.0330056	-	-9.92922	-	-	-	-	-	-	-	-	-	-
0.0330085	-	-	-	-	-18.4697	-	-	-	-	-	-	-
0.0330168	-	-	-	-	-	-	-	-	-38.4926	-	-	-
0.0379921	-	-10.4622	-	-	-	-	-	-	-	-	-	-
0.0380044	-6.03291	-	-	-	-	-	-	-	-	-	-	-
0.039685	-	-	-	-18.2524	-	-	-	-	-38.7215	-44.5882	-45.8342	-46.2992
0.0404965	-	-	-	-	-	-23.5976	-	-	-	-	-	-
0.0404999	-6.92707	-	-	-	-	-	-	-	-	-	-	-
0.0405023	-	-	-	-	-18.3633	-	-	-	-	-	-	-
0.0429983	-6.31487	-	-	-	-	-	-	-	-	-	-	-
0.043009	-	-9.25445	-	-	-	-	-	-	-	-	-	-
0.047622	-6.43689	-	-	-	-	-	-	-	-	-	-	-
0.0476336	-	-	-	-	-	-	-	-	-	-45.4262	-	-
0.0476771	-	-	-14.2608	-	-	-	-	-	-	-	-	-
0.0476773	-	-	-	-	-	-22.5512	-	-	-	-	-	-
0.0476786	-	-	-	-	-	-	-	-33.4184	-	-	-	-
0.0476794	-	-	-	-	-	-	-25.0789	-	-	-	-	-
0.0476811	-6.33348	-	-	-	-	-	-	-	-	-	-	-
0.0476824	-	-	-	-18.2615	-	-	-	-	-	-	-	-
0.047688	-	-	-	-	-17.9373	-	-	-	-	-	-	-
0.0476881	-	-	-	-	-	-	-	-	-39.5981	-	-	-
0.0476943	-	-9.54328	-	-	-	-	-	-	-	-	-	-
0.0556212	-	-10.2904	-	-	-	-	-	-	-	-	-	-
0.0556289	-5.66116	-	-	-	-	-	-	-	-	-	-	-
0.059585	-	-	-	-	-18.1615	-	-	-	-	-	-	-
0.0595946	-6.32493	-	-	-	-	-	-	-	-	-	-	-
0.0595954	-	-	-	-	-	-22.3269	-	-	-	-	-	-
0.0629961	-	-	-	-17.2914	-	-	-	-	-40.4053	-43.3279	-	-
0.0635578	-	-9.42229	-	-	-	-	-	-	-	-	-	-
0.0635674	-6.33434	-	-	-	-	-	-	-	-	-	-	-
0.0709862	-	-	-	-	-	-	-	-	-	-44.6155	-	-
0.0709864	-	-	-	-	-	-22.7493	-	-	-	-	-	-
0.0709878	-	-	-14.3281	-	-	-	-	-	-	-	-	-
0.0709884	-	-	-	-	-	-	-	-33.0459	-	-	-	-
0.070991	-	-	-	-	-17.0185	-	-	-	-	-	-	-
0.0709925	-	-	-	-	-	-	-24.8692	-	-	-	-	-
0.0709977	-6.25214	-	-	-	-	-	-	-	-	-	-	-
0.0709983	-	-	-	-17.3459	-	-	-	-	-	-	-	-
0.0710028	-	-10.0489	-	-	-	-	-	-	-	-	-	-
0.0710088	-	-	-	-	-	-	-	-	-39.6186	-	-	-
0.0755953	-5.89795	-	-	-	-	-	-	-	-	-	-	-
0.0809	-	-	-	-	-	-	-	-	-	-	-	-46.7123
0.0835986	-6.30318	-	-	-	-	-	-	-	-	-	-	-
0.0836032	-	-9.93166	-	-	-	-	-	-	-	-	-	-
0.089895	-	-	-	-	-	-23.0877	-	-	-	-	-	-
0.0898973	-6.25675	-	-	-	-	-	-	-	-	-	-	-
0.0898986	-	-	-	-	-16.7152	-	-	-	-	-	-	-
0.0961946	-6.31635	-	-	-	-	-	-	-	-	-	-	-
0.0961982	-	-8.89215	-	-	-	-	-	-	-	-	-	-
0.1	-	-	-	-17.2987	-	-	-	-	-40.4989	-44.2979	-	-
0.107989	-	-	-	-	-	-	-	-	-	-45.1463	-	-
0.107989	-	-	-	-	-	-	-	-	-40.1126	-	-	-
0.10799	-	-	-	-	-	-23.4717	-	-	-	-	-	-
0.107991	-	-	-	-	-	-	-	-32.4132	-	-	-	-
0.108	-	-	-	-	-17.756	-	-	-	-	-	-	-
0.108001	-	-	-	-17.5814	-	-	-	-	-	-	-	-
0.108003	-	-9.89729	-	-	-	-	-	-	-	-	-	-
0.108005	-6.51889	-	-	-	-	-	-	-	-	-	-	-
0.108005	-	-	-13.5096	-	-	-	-	-	-	-	-	-
0.108005	-	-	-	-	-	-	-25.2775	-	-	-	-	-
0.12	-5.94144	-	-	-	-	-	-	-	-	-	-	-
0.127993	-6.56888	-	-	-	-	-	-	-	-	-	-	-
0.128003	-	-10.1368	-	-	-	-	-	-	-	-	-	-
0.132	-	-	-	-	-	-	-	-	-	-	-	-48.4868
0.137996	-6.28916	-	-	-	-	-	-	-	-	-	-	-
0.138	-	-	-	-	-18.0159	-	-	-	-	-	-	-
0.138003	-	-	-	-	-	-22.5385	-	-	-	-	-	-
0.148004	-6.2774	-	-	-	-	-	-	-	-	-	-	-
0.148005	-	-10.054	-	-	-	-	-	-	-	-	-	-
0.15874	-	-	-	-16.9303	-	-	-	-	-39.8568	-43.6586	-	-
0.166727	-	-	-	-	-	-	-	-	-40.1461	-	-	-
0.166734	-	-	-	-	-	-	-	-	-	-45.9584	-	-
0.166734	-5.79714	-	-	-	-	-	-	-	-	-	-	-
0.166735	-	-	-	-18.8118	-	-	-	-	-	-	-	-
0.166738	-	-	-	-	-	-22.1443	-	-	-	-	-	-
0.166739	-	-	-	-	-	-	-24.8797	-	-	-	-	-
0.166739	-	-9.65621	-	-	-	-	-	-	-	-	-	-
0.166741	-	-	-14.3107	-	-	-	-	-	-	-	-	-
0.166743	-	-	-	-	-	-	-	-33.0108	-	-	-	-
0.166749	-	-	-	-	-17.8213	-	-	-	-	-	-	-
0.190488	-5.38905	-	-	-	-	-	-	-	-	-	-	-
0.198486	-6.66959	-	-	-	-	-	-	-	-	-	-	-
0.198491	-	-10.0973	-	-	-	-	-	-	-	-	-	-
0.214352	-	-	-	-	-18.8236	-	-	-	-	-	-	-
0.214354	-	-	-	-	-	-21.9583	-	-	-	-	-	-
0.214368	-5.76625	-	-	-	-	-	-	-	-	-	-	-
0.230239	-5.31488	-	-	-	-	-	-	-	-	-	-	-
0.23024	-	-9.99232	-	-	-	-	-	-	-	-	-	-
0.251984	-	-	-	-18.1286	-	-	-	-	-38.9501	-44.0772	-45.6756	-44.1244
0.259977	-6.52179	-	-	-	-	-	-	-	-	-	-	-
0.259979	-	-	-	-	-	-	-	-	-39.5183	-	-	-
0.25998	-	-	-13.2423	-	-	-	-	-	-	-	-	-
0.25998	-	-	-	-	-	-21.6319	-	-	-	-	-	-
0.259983	-	-	-	-	-	-	-24.5241	-	-	-	-	-
0.259984	-	-10.0787	-	-	-	-	-	-	-	-	-	-
0.259988	-	-	-	-	-17.7594	-	-	-	-	-	-	-
0.259988	-	-	-	-17.6045	-	-	-	-	-	-	-	-
0.259992	-	-	-	-	-	-	-	-32.7958	-	-	-	-
0.260021	-	-	-	-	-	-	-	-	-	-45.4955	-	-
0.285185	-6.01512	-	-	-	-	-	-	-	-	-	-	-
0.302381	-6.0691	-	-	-	-	-	-	-	-	-	-	-
0.310374	-5.73249	-	-	-	-	-	-	-	-	-	-	-
0.310388	-	-8.93653	-	-	-	-	-	-	-	-	-	-
0.335579	-	-	-	-	-	-21.1617	-	-	-	-	-	-
0.335581	-5.64529	-	-	-	-	-	-	-	-	-	-	-
0.335589	-	-	-	-	-16.3294	-	-	-	-	-	-	-
0.360776	-	-10.5996	-	-	-	-	-	-	-	-	-	-
0.360782	-6.8831	-	-	-	-	-	-	-	-	-	-	-
0.40799	-	-	-	-	-	-	-23.4844	-	-	-	-	-
0.407992	-	-	-	-17.775	-	-	-	-	-	-	-	-
0.407998	-	-	-	-	-	-	-	-	-41.2208	-	-	-
0.408	-	-	-	-	-17.9899	-	-	-	-	-	-	-
0.408	-	-	-	-	-	-21.6297	-	-	-	-	-	-
0.408001	-	-9.91751	-	-	-	-	-	-	-	-	-	-
0.408002	-	-	-13.7284	-	-	-	-	-	-	-	-	-
0.408005	-6.01626	-	-	-	-	-	-	-	-	-	-	-
0.408008	-	-	-	-	-	-	-	-33.1845	-	-	-	-
0.408053	-	-	-	-	-	-	-	-	-	-45.8238	-	-
0.448011	-4.70421	-	-	-	-	-	-	-	-	-	-	-
0.488001	-	-10.4045	-	-	-	-	-	-	-	-	-	-
0.48801	-5.97991	-	-	-	-	-	-	-	-	-	-	-
0.528005	-	-	-	-	-17.5648	-	-	-	-	-	-	-
0.528006	-	-	-	-	-	-21.8084	-	-	-	-	-	-
0.528009	-5.48276	-	-	-	-	-	-	-	-	-	-	-
0.556101	-	-	-	-	-	-	-	-	-	-	-45.3213	-45.7241
0.56409	-	-	-	-	-	-	-	-	-39.7501	-	-	-
0.564091	-	-	-	-	-	-21.4443	-	-	-	-	-	-
0.564094	-	-	-	-	-	-	-	-32.1792	-	-	-	-
0.564094	-5.65597	-	-	-	-	-	-	-	-	-	-	-
0.564095	-	-8.388	-	-	-	-	-	-	-	-	-	-
0.5641	-	-	-	-	-16.9307	-	-	-	-	-	-	-
0.564104	-	-	-	-	-	-	-	-	-	-45.3361	-	-
0.564109	-	-	-13.4364	-	-	-	-	-	-	-	-	-
0.564111	-	-	-	-	-	-	-24.5089	-	-	-	-	-
0.564112	-	-	-	-17.8584	-	-	-	-	-	-	-	-
0.567992	-5.88604	-	-	-	-	-	-	-	-	-	-	-
0.568008	-	-9.74443	-	-	-	-	-	-	-	-	-	-
0.619716	-5.86561	-	-	-	-	-	-	-	-	-	-	-
0.675319	-	-9.76835	-	-	-	-	-	-	-	-	-	-
0.67533	-6.3183	-	-	-	-	-	-	-	-	-	-	-
0.730929	-	-	-	-	-17.5003	-	-	-	-	-	-	-
0.73094	-	-	-	-	-	-20.4189	-	-	-	-	-	-
0.730944	-5.86298	-	-	-	-	-	-	-	-	-	-	-
0.781108	-	-	-	-	-	-	-	-32.37	-	-	-	-
0.78111	-	-	-	-16.971	-	-	-	-	-	-	-	-
0.781116	-	-	-	-	-17.508	-	-	-	-	-	-	-
0.781118	-	-	-	-	-	-20.5543	-	-	-	-	-	-
0.781118	-	-	-12.8085	-	-	-	-	-	-	-	-	-
0.781119	-6.37976	-	-	-	-	-	-	-	-	-	-	-
0.78112	-	-9.78166	-	-	-	-	-	-	-	-	-	-
0.781125	-	-	-	-	-	-	-24.2243	-	-	-	-	-
0.781139	-	-	-	-	-	-	-	-	-40.5725	-	-	-
0.781159	-	-	-	-	-	-	-	-	-	-43.932	-	-
0.786536	-	-8.81639	-	-	-	-	-	-	-	-	-	-
0.78654	-5.97101	-	-	-	-	-	-	-	-	-	-	-
0.858444	-5.38183	-	-	-	-	-	-	-	-	-	-	-
0.935733	-5.54105	-	-	-	-	-	-	-	-	-	-	-
0.935744	-	-9.76261	-	-	-	-	-	-	-	-	-	-
1.01305	-	-	-	-	-15.758	-	-	-	-	-	-	-
1.01305	-5.51979	-	-	-	-	-	-	-	-	-	-	-
1.01306	-	-	-	-	-	-21.0126	-	-	-	-	-	-
1.07483	-	-	-	-	-	-	-	-	-	-	-45.0223	-45.8876
1.08059	-	-	-	-	-	-	-	-	-	-	-45.53	-
1.08283	-	-9.3271	-	-	-	-	-	-	-	-	-	-
1.08283	-	-	-	-	-	-20.8664	-	-	-	-	-	-
1.08283	-5.12467	-	-	-	-	-	-	-	-	-	-	-
1.08283	-	-	-	-	-16.1934	-	-	-	-	-	-	-
1.08283	-	-	-13.4163	-	-	-	-	-	-	-	-	-
1.08284	-	-	-	-	-	-	-	-	-38.3538	-	-	-
1.08284	-	-	-	-	-	-	-23.6255	-	-	-	-	-
1.08284	-	-	-	-17.3635	-	-	-	-	-	-	-	-
1.08284	-	-	-	-	-	-	-	-32.1371	-	-	-	-
1.08286	-	-	-	-	-	-	-	-	-	-43.7074	-	-
1.09036	-	-8.77126	-	-	-	-	-	-	-	-	-	-
1.09037	-6.30568	-	-	-	-	-	-	-	-	-	-	-
1.19031	-5.67015	-	-	-	-	-	-	-	-	-	-	-
1.29779	-6.1434	-	-	-	-	-	-	-	-	-	-	-
1.29781	-	-8.2685	-	-	-	-	-	-	-	-	-	-
1.40527	-6.23126	-	-	-	-	-	-	-	-	-	-	-
1.40529	-	-	-	-	-17.0637	-	-	-	-	-	-	-
1.40529	-	-	-	-	-	-20.0172	-	-	-	-	-	-
1.50227	-	-	-	-16.8017	-	-	-	-	-	-	-	-
1.50228	-	-9.07392	-	-	-	-	-	-	-	-	-	-
1.50229	-	-	-	-	-	-	-	-30.7035	-	-	-	-
1.50229	-	-	-12.3721	-	-	-	-	-	-	-	-	-
1.50229	-	-	-	-	-	-	-	-	-39.7451	-	-	-
1.5023	-5.97021	-	-	-	-	-	-	-	-	-	-	-
1.5023	-	-	-	-	-	-21.1681	-	-	-	-	-	-
1.5023	-	-	-	-	-16.565	-	-	-	-	-	-	-
1.5023	-	-	-	-	-	-	-23.209	-	-	-	-	-
1.50233	-	-	-	-	-	-	-	-	-	-43.071	-	-
1.50552	-	-	-	-	-	-	-	-	-	-	-46.6886	-
1.51277	-	-8.35347	-	-	-	-	-	-	-	-	-	-
1.51278	-5.23075	-	-	-	-	-	-	-	-	-	-	-
1.80114	-	-7.64647	-	-	-	-	-	-	-	-	-	-
1.80115	-5.506	-	-	-	-	-	-	-	-	-	-	-
1.95057	-4.88783	-	-	-	-	-	-	-	-	-	-	-
1.95058	-	-	-	-	-15.7818	-	-	-	-	-	-	-
1.9506	-	-	-	-	-	-20.0238	-	-	-	-	-	-
2.0837	-	-	-	-	-	-	-	-	-	-	-45.2787	-
2.08541	-	-	-	-	-	-	-	-	-37.0628	-	-	-
2.08543	-	-	-12.0036	-	-	-	-	-	-	-	-	-
2.08543	-	-	-	-	-	-	-	-30.2979	-	-	-	-
2.08543	-	-	-	-	-	-	-22.4025	-	-	-	-	-
2.08544	-	-	-	-	-	-	-	-	-	-43.3654	-	-
2.08544	-	-	-	-	-17.1315	-	-	-	-	-	-	-
2.08545	-	-8.15327	-	-	-	-	-	-	-	-	-	-
2.08545	-5.00157	-	-	-	-	-	-	-	-	-	-	-
2.08545	-	-	-	-	-	-20.9909	-	-	-	-	-	-
2.08546	-	-	-	-15.3434	-	-	-	-	-	-	-	-
2.1	-6.11627	-	-	-	-	-	-	-	-	-	-	-
2.1	-	-8.35462	-	-	-	-	-	-	-	-	-	-
2.224	-	-	-	-	-	-	-	-	-	-	-	-45.9118
2.29319	-4.85634	-	-	-	-	-	-	-	-	-	-	-
2.50093	-	-8.38129	-	-	-	-	-	-	-	-	-	-
2.50094	-4.88955	-	-	-	-	-	-	-	-	-	-	-
2.70867	-	-	-	-	-15.8188	-	-	-	-	-	-	-
2.70867	-4.71966	-	-	-	-	-	-	-	-	-	-	-
2.70868	-	-	-	-	-	-18.9844	-	-	-	-	-	-
2.89612	-	-	-	-	-	-	-	-	-	-43.4439	-	-
2.89613	-	-	-	-	-	-	-	-	-37.5728	-	-	-
2.89614	-	-	-	-	-	-	-	-29.6979	-	-	-	-
2.89614	-	-7.67343	-	-	-	-	-	-	-	-	-	-
2.89615	-	-	-	-16.5639	-	-	-	-	-	-	-	-
2.89615	-	-	-	-	-15.6867	-	-	-	-	-	-	-
2.89615	-4.78993	-	-	-	-	-	-	-	-	-	-	-
2.89616	-	-	-	-	-	-	-21.7555	-	-	-	-	-
2.89616	-	-	-	-	-	-18.3857	-	-	-	-	-	-
2.89618	-	-	-11.5502	-	-	-	-	-	-	-	-	-
2.89724	-	-	-	-	-	-	-	-	-	-	-45.0801	-
2.9164	-	-9.28105	-	-	-	-	-	-	-	-	-	-
2.9164	-4.60069	-	-	-	-	-	-	-	-	-	-	-
3.18496	-3.7638	-	-	-	-	-	-	-	-	-	-	-
3.47378	-	-8.27465	-	-	-	-	-	-	-	-	-	-
3.47383	-5.09538	-	-	-	-	-	-	-	-	-	-	-
3.7626	-5.31601	-	-	-	-	-	-	-	-	-	-	-
3.76263	-	-	-	-	-	-18.0062	-	-	-	-	-	-
3.76264	-	-	-	-	-14.584	-	-	-	-	-	-	-
3.909	-	-	-	-	-	-	-	-	-	-	-	-45.3494
4.02169	-	-	-	-	-	-	-	-	-	-	-44.6004	-
4.02321	-	-	-	-	-	-	-	-	-	-42.1134	-	-
4.02324	-	-	-	-	-	-	-	-	-36.5946	-	-	-
4.02325	-	-	-	-	-15.4908	-	-	-	-	-	-	-
4.02326	-	-	-11.497	-	-	-	-	-	-	-	-	-
4.02326	-5.35973	-	-	-	-	-	-	-	-	-	-	-
4.02328	-	-6.97984	-	-	-	-	-	-	-	-	-	-
4.02329	-	-	-	-	-	-19.5558	-	-	-	-	-	-
4.0233	-	-	-	-15.4629	-	-	-	-	-	-	-	-
4.02331	-	-	-	-	-	-	-21.4956	-	-	-	-	-
4.02332	-	-	-	-	-	-	-	-28.9912	-	-	-	-
4.05141	-4.13549	-	-	-	-	-	-	-	-	-	-	-
4.05142	-	-7.97533	-	-	-	-	-	-	-	-	-	-
4.4248	-4.79831	-	-	-	-	-	-	-	-	-	-	-
4.8263	-	-7.7376	-	-	-	-	-	-	-	-	-	-
4.82635	-4.35273	-	-	-	-	-	-	-	-	-	-	-
5.22783	-	-	-	-	-14.6262	-	-	-	-	-	-	-
5.22784	-	-	-	-	-	-16.5293	-	-	-	-	-	-
5.22789	-4.76741	-	-	-	-	-	-	-	-	-	-	-
5.5902	-	-	-	-	-	-	-	-	-	-39.7693	-	-
5.59022	-	-7.02015	-	-	-	-	-	-	-	-	-	-
5.59023	-	-	-	-14.1587	-	-	-	-	-	-	-	-
5.59026	-	-	-	-	-	-	-	-26.8585	-	-	-	-
5.59027	-	-	-10.7591	-	-	-	-	-	-	-	-	-
5.59027	-	-	-	-	-14.3561	-	-	-	-	-	-	-
5.59028	-	-	-	-	-	-18.2511	-	-	-	-	-	-
5.59029	-	-	-	-	-	-	-20.4802	-	-	-	-	-
5.59029	-	-	-	-	-	-	-	-	-35.5545	-	-	-
5.59031	-4.6417	-	-	-	-	-	-	-	-	-	-	-
5.5938	-	-	-	-	-	-	-	-	-	-	-44.4792	-
5.62936	-	-6.69601	-	-	-	-	-	-	-	-	-	-
5.62936	-4.43511	-	-	-	-	-	-	-	-	-	-	-
6.14848	-4.48519	-	-	-	-	-	-	-	-	-	-	-
6.70667	-	-7.05783	-	-	-	-	-	-	-	-	-	-
6.7067	-3.65702	-	-	-	-	-	-	-	-	-	-	-
7.26495	-	-	-	-	-	-16.0882	-	-	-	-	-	-
7.26497	-	-	-	-	-13.9102	-	-	-	-	-	-	-
7.26499	-5.42643	-	-	-	-	-	-	-	-	-	-	-
7.76075	-	-	-	-	-	-	-	-	-	-	-	-43.8421
7.76859	-	-	-	-	-	-	-	-	-	-38.7998	-	-
7.76868	-	-	-	-	-	-	-19.7393	-	-	-	-	-
7.7687	-	-5.8642	-	-	-	-	-	-	-	-	-	-
7.76873	-	-	-	-	-	-	-	-	-32.2052	-	-	-
7.76875	-	-	-	-	-	-15.9451	-	-	-	-	-	-
7.76876	-	-	-	-	-	-	-	-25.948	-	-	-	-
7.76877	-4.56931	-	-	-	-	-	-	-	-	-	-	-
7.76878	-	-	-	-13.9975	-	-	-	-	-	-	-	-
7.76881	-	-	-9.83423	-	-	-	-	-	-	-	-	-
7.76882	-	-	-	-	-13.2639	-	-	-	-	-	-	-
7.77063	-	-	-	-	-	-	-	-	-	-	-43.7934	-
7.82313	-4.56335	-	-	-	-	-	-	-	-	-	-	-
7.82315	-	-6.95118	-	-	-	-	-	-	-	-	-	-
8.54482	-3.91868	-	-	-	-	-	-	-	-	-	-	-
9.32091	-4.62053	-	-	-	-	-	-	-	-	-	-	-
9.32096	-	-7.77945	-	-	-	-	-	-	-	-	-	-
10.0969	-3.16572	-	-	-	-	-	-	-	-	-	-	-
10.097	-	-	-	-	-	-16.365	-	-	-	-	-	-
10.097	-	-	-	-	-12.4732	-	-	-	-	-	-	-
10.7973	-	-	-	-	-	-	-17.1525	-	-	-	-	-
10.7974	-4.03576	-	-	-	-	-	-	-	-	-	-	-
10.7974	-	-	-	-	-12.8929	-	-	-	-	-	-	-
10.7974	-	-	-9.64569	-	-	-	-	-	-	-	-	-
10.7974	-	-5.42113	-	-	-	-	-	-	-	-	-	-
10.7974	-	-	-	-	-	-	-	-	-33.0524	-	-	-
10.7974	-	-	-	-	-	-	-	-	-	-37.7295	-	-
10.7975	-	-	-	-	-	-	-	-24.8528	-	-	-	-
10.7975	-	-	-	-12.5922	-	-	-	-	-	-	-	-
10.7975	-	-	-	-	-	-16.5881	-	-	-	-	-	-
10.8003	-	-	-	-	-	-	-	-	-	-	-40.7	-
10.873	-	-6.21436	-	-	-	-	-	-	-	-	-	-
10.8731	-4.24315	-	-	-	-	-	-	-	-	-	-	-
11.8763	-3.38869	-	-	-	-	-	-	-	-	-	-	-
12.9552	-3.16152	-	-	-	-	-	-	-	-	-	-	-
12.9553	-	-5.94903	-	-	-	-	-	-	-	-	-	-
14.0341	-3.88772	-	-	-	-	-	-	-	-	-	-	-
14.0343	-	-	-	-	-	-16.03	-	-	-	-	-	-
14.0344	-	-	-	-	-13.256	-	-	-	-	-	-	-
15	-	-	-	-	-	-	-	-	-	-	-	-41.1793
15.0078	-	-	-	-	-	-	-	-23.3153	-	-	-	-
15.0078	-	-6.05937	-	-	-	-	-	-	-	-	-	-
15.0079	-	-	-	-12.723	-	-	-	-	-	-	-	-
15.0079	-	-	-8.35135	-	-	-	-	-	-	-	-	-
15.008	-	-	-	-	-	-15.1489	-	-	-	-	-	-
15.008	-	-	-	-	-	-	-	-	-29.7463	-	-	-
15.008	-	-	-	-	-11.9642	-	-	-	-	-	-	-
15.0081	-3.21054	-	-	-	-	-	-	-	-	-	-	-
15.0082	-	-	-	-	-	-	-17.1891	-	-	-	-	-
15.0083	-	-	-	-	-	-	-	-	-	-36.3977	-	-
15.0128	-	-	-	-	-	-	-	-	-	-	-40.6099	-
15.113	-	-6.01754	-	-	-	-	-	-	-	-	-	-
15.1132	-4.10715	-	-	-	-	-	-	-	-	-	-	-
16.508	-3.91197	-	-	-	-	-	-	-	-	-	-	-
18.0081	-	-5.46715	-	-	-	-	-	-	-	-	-	-
18.0081	-4.31033	-	-	-	-	-	-	-	-	-	-	-
19.5078	-	-	-	-	-11.1238	-	-	-	-	-	-	-
19.5078	-	-	-	-	-	-13.5439	-	-	-	-	-	-
19.5081	-2.94131	-	-	-	-	-	-	-	-	-	-	-
21.0079	-	-5.28763	-	-	-	-	-	-	-	-	-	-
21.0083	-3.15561	-	-	-	-	-	-	-	-	-	-	-
23.138	-	-	-	-10.222	-	-	-	-	-	-	-	-
23.1381	-3.7399	-	-	-	-	-	-	-	-	-	-	-
23.1381	-	-	-	-	-	-	-	-20.7141	-	-	-	-
23.1382	-	-	-	-	-	-	-15.9629	-	-	-	-	-
23.1384	-	-	-	-	-	-	-	-	-26.2255	-	-	-
23.1385	-	-	-7.25037	-	-	-	-	-	-	-	-	-
23.1385	-	-	-	-	-	-13.1751	-	-	-	-	-	-
23.1386	-	-	-	-	-10.2985	-	-	-	-	-	-	-
23.1386	-	-6.08934	-	-	-	-	-	-	-	-	-	-
23.1389	-	-	-	-	-	-	-	-	-	-32.7102	-	-
23.1441	-	-	-	-	-	-	-	-	-	-	-38.4551	-
23.3082	-	-	-	-	-	-	-	-	-	-	-	-36.3353
27.764	-4.17101	-	-	-	-	-	-	-	-	-	-	-
27.7643	-	-6.18109	-	-	-	-	-	-	-	-	-	-
30.0753	-	-	-	-	-	-	-	-	-	-	-36.654	-
30.077	-	-	-	-	-9.8944	-	-	-	-	-	-	-
30.0777	-	-	-	-	-	-11.5922	-	-	-	-	-	-
30.0779	-2.52967	-	-	-	-	-	-	-	-	-	-	-
30.6044	-	-	-	-	-	-	-	-	-	-	-	-37.7408
32.3906	-	-5.22893	-	-	-	-	-	-	-	-	-	-
32.3911	-2.26938	-	-	-	-	-	-	-	-	-	-	-
35.6741	-	-	-	-	-	-	-	-	-	-	-36.6218	-
35.6747	-	-	-	-	-	-11.5472	-	-	-	-	-	-
35.6748	-	-5.06142	-	-	-	-	-	-	-	-	-	-
35.675	-	-	-	-	-	-	-13.7846	-	-	-	-	-
35.6752	-2.61807	-	-	-	-	-	-	-	-	-	-	-
35.6752	-	-	-6.72285	-	-	-	-	-	-	-	-	-
35.6753	-	-	-	-	-9.71191	-	-	-	-	-	-	-
35.6755	-	-	-	-	-	-	-	-18.6804	-	-	-	-
35.6756	-	-	-	-8.42461	-	-	-	-	-	-	-	-
35.6762	-	-	-	-	-	-	-	-	-	-31.1409	-	-
35.6763	-	-	-	-	-	-	-	-	-23.0148	-	-	-
35.8803	-	-	-	-	-	-	-	-	-	-	-	-34.1585
39.2414	-1.3252	-	-	-	-	-	-	-	-	-	-	-
42.8088	-	-5.35556	-	-	-	-	-	-	-	-	-	-
42.8099	-3.05357	-	-	-	-	-	-	-	-	-	-	-
46.3748	-	-	-	-	-	-10.9168	-	-	-	-	-	-
46.3754	-2.47085	-	-	-	-	-	-	-	-	-	-	-
46.3755	-	-	-	-	-7.37679	-	-	-	-	-	-	-
46.3829	-	-	-	-	-	-	-	-	-	-	-34.6985	-
46.5969	-	-	-	-	-	-	-	-	-	-	-	-35.4091
49.9417	-2.30654	-	-	-	-	-	-	-	-	-	-	-
49.9435	-	-4.61222	-	-	-	-	-	-	-	-	-	-
55.006	-	-	-	-	-	-	-	-	-	-25.9943	-	-
55.0063	-	-	-	-	-	-	-	-15.8724	-	-	-	-
55.0064	-	-	-5.40667	-	-	-	-	-	-	-	-	-
55.0067	-2.62597	-	-	-	-	-	-	-	-	-	-	-
55.0072	-	-3.90653	-	-	-	-	-	-	-	-	-	-
55.0076	-	-	-	-	-	-	-11.257	-	-	-	-	-
55.0081	-	-	-	-7.61006	-	-	-	-	-	-	-	-
55.0083	-	-	-	-	-	-	-	-	-21.5694	-	-	-
55.0087	-	-	-	-	-7.32068	-	-	-	-	-	-	-
55.0087	-	-	-	-	-	-9.54854	-	-	-	-	-	-
55.0126	-	-	-	-	-	-	-	-	-	-	-32.6041	-
55.3322	-	-	-	-	-	-	-	-	-	-	-	-33.4298
60.5084	-0.679562	-	-	-	-	-	-	-	-	-	-	-
66.0096	-	-3.93487	-	-	-	-	-	-	-	-	-	-
66.0097	-1.47212	-	-	-	-	-	-	-	-	-	-	-
71.5062	-2.18648	-	-	-	-	-	-	-	-	-	-	-
71.5066	-	-	-	-	-	-10.0308	-	-	-	-	-	-
71.509	-	-	-	-	-6.91273	-	-	-	-	-	-	-
71.5099	-	-	-	-	-	-	-	-	-	-	-30.8153	-
72.1123	-	-	-	-	-	-	-	-	-	-	-	-31.0288
77.0052	-1.98278	-	-	-	-	-	-	-	-	-	-	-
77.0084	-	-2.95615	-	-	-	-	-	-	-	-	-	-
92.6406	-	-	-	-	-6.48699	-	-	-	-	-	-	-
92.6412	-	-	-	-6.86955	-	-	-	-	-	-	-	-
92.643	-	-	-4.44284	-	-	-	-	-	-	-	-	-
92.6439	-	-	-	-	-	-	-	-	-	-22.6141	-	-
92.6443	-	-	-	-	-	-	-9.78851	-	-	-	-	-
92.6462	-	-3.29188	-	-	-	-	-	-	-	-	-	-
92.6466	-	-	-	-	-	-6.82246	-	-	-	-	-	-
92.6468	-3.01723	-	-	-	-	-	-	-	-	-	-	-
92.6471	-	-	-	-	-	-	-	-13.4584	-	-	-	-
92.6477	-	-	-	-	-	-	-	-	-18.0066	-	-	-
92.6579	-	-	-	-	-	-	-	-	-	-	-27.8616	-
92.9707	-	-	-	-	-	-	-	-	-	-	-	-29.3028
101.905	-0.661813	-	-	-	-	-	-	-	-	-	-	-
111.168	-	-3.37725	-	-	-	-	-	-	-	-	-	-
111.178	-0.949248	-	-	-	-	-	-	-	-	-	-	-
120.432	-	-	-	-	-7.27514	-	-	-	-	-	-	-
120.434	-	-	-	-	-	-6.97782	-	-	-	-	-	-
120.442	-1.93906	-	-	-	-	-	-	-	-	-	-	-
120.448	-	-	-	-	-	-	-	-	-	-	-27.9415	-
120.841	-	-	-	-	-	-	-	-	-	-	-	-28.4649
129.694	-	-1.84579	-	-	-	-	-	-	-	-	-	-
129.704	-1.63881	-	-	-	-	-	-	-	-	-	-	-
155.44	-	-	-	-	-	-	-	-	-	-	-	-24.7622
156.025	-1.23884	-	-	-	-	-	-	-	-	-	-	-
156.025	-	-	-	-	-	-	-	-	-	-	-25.7414	-
156.03	-	-	-	-	-5.63279	-	-	-	-	-	-	-
156.033	-	-	-	-	-	-	-	-	-	-19.7129	-	-
156.033	-	-	-	-	-	-	-7.58802	-	-	-	-	-
156.04	-	-	-	-5.39778	-	-	-	-	-	-	-	-
156.04	-	-2.48138	-	-	-	-	-	-	-	-	-	-
156.043	-	-	-	-	-	-	-	-12.2428	-	-	-	-
156.044	-	-	-3.13393	-	-	-	-	-	-	-	-	-
156.047	-	-	-	-	-	-4.38216	-	-	-	-	-	-
156.047	-	-	-	-	-	-	-	-	-14.1968	-	-	-
187.225	-0.333748	-	-	-	-	-	-	-	-	-	-	-
187.252	-	-1.34959	-	-	-	-	-	-	-	-	-	-
202.186	-	-	-	-	-	-	-	-	-	-	-	-25.9971
202.807	-	-	-	-	-	-	-	-	-	-	-21.9461	-
202.83	-	-	-	-	-4.19321	-	-	-	-	-	-	-
202.856	-	-	-	-	-	-6.83623	-	-	-	-	-	-
202.859	-0.744139	-	-	-	-	-	-	-	-	-	-	-
218.448	-	-2.82608	-	-	-	-	-	-	-	-	-	-
218.458	-0.778682	-	-	-	-	-	-	-	-	-	-	-
262.296	-	-	-	-	-	-	-	-	-	-	-	-22.8501
262.775	-	-1.55897	-	-	-	-	-	-	-	-	-	-
262.785	-	-	-	-	-4.17834	-	-	-	-	-	-	-
262.785	-1.11915	-	-	-	-	-	-	-	-	-	-	-
262.795	-	-	-	-3.24927	-	-	-	-	-	-	-	-
262.796	-	-	-	-	-	-5.89567	-	-	-	-	-	-
262.797	-	-	-	-	-	-	-	-	-	-15.1323	-	-
262.8	-	-	-	-	-	-	-	-	-	-	-19.2391	-
262.814	-	-	-	-	-	-	-	-9.97012	-	-	-	-
262.816	-	-	-	-	-	-	-	-	-11.3548	-	-	-
262.825	-	-	-2.47314	-	-	-	-	-	-	-	-	-
262.827	-	-	-	-	-	-	-5.78415	-	-	-	-	-
315.374	-	-3.10349	-	-	-	-	-	-	-	-	-	-
315.384	-2.39641	-	-	-	-	-	-	-	-	-	-	-
341.128	-	-	-	-	-	-	-	-	-	-	-	-22.4764
341.592	-0.844776	-	-	-	-	-	-	-	-	-	-	-
341.592	-	-	-	-	-	-	-	-	-	-	-18.1389	-
341.64	-	-	-	-	-2.76395	-	-	-	-	-	-	-
341.7	-	-	-	-	-	-4.17984	-	-	-	-	-	-
367.982	-	-1.06428	-	-	-	-	-	-	-	-	-	-
367.992	-1.02733	-	-	-	-	-	-	-	-	-	-	-
442.546	-	-	-	-	-	-	-3.08034	-	-	-	-	-
442.568	-	-	-	-	-	-	-	-	-	-	-17.6789	-
442.586	-	-	-	-	-	-3.04667	-	-	-	-	-	-
442.631	-	-	-	-	-	-	-	-	-7.02821	-	-	-
442.646	-	-	-	-	-4.46135	-	-	-	-	-	-	-
442.646	-	-	-	-	-	-	-	-6.29357	-	-	-	-
442.656	-	-	-	-2.74431	-	-	-	-	-	-	-	-
442.686	-	-	-2.5773	-	-	-	-	-	-	-	-	-
442.708	-	-0.908859	-	-	-	-	-	-	-	-	-	-
442.714	-	-	-	-	-	-	-	-	-	-12.6276	-	-
442.718	-1.72144	-	-	-	-	-	-	-	-	-	-	-
442.796	-	-	-	-	-	-	-	-	-	-	-	-22.5447
531.3	-	-1.10592	-	-	-	-	-	-	-	-	-	-
531.31	0.169617	-	-	-	-	-	-	-	-	-	-	-
575.269	-	-	-	-	-	-5.00332	-	-	-	-	-	-
575.329	-	-	-	-	-	-	-	-	-	-	-17.3662	-
575.329	-	-	-	-	-1.61455	-	-	-	-	-	-	-
575.401	-0.283639	-	-	-	-	-	-	-	-	-	-	-
575.873	-	-	-	-	-	-	-	-	-	-	-	-19.1421
619.512	-	-2.35644	-	-	-	-	-	-	-	-	-	-
745.145	-	-	-	-	-	-	-	-	-	-	-	-16.4675
745.284	-	-	-1.53753	-	-	-	-	-	-	-	-	-
745.306	-	-0.45465	-	-	-	-	-	-	-	-	-	-
745.314	-	-	-	-	-	-	-	-	-7.45769	-	-	-
745.316	-1.22062	-	-	-	-	-	-	-	-	-	-	-
745.407	-	-	-	-	-	-	-	-7.10326	-	-	-	-
745.574	-	-	-	-	-	-	-	-	-	-	-16.1906	-
745.629	-	-	-	-	-	-	-	-	-	-10.4641	-	-
745.707	-	-	-	-	-	-	-4.75601	-	-	-	-	-
745.747	-	-	-	-	-	-4.65825	-	-	-	-	-	-
745.807	-	-	-	-	-2.53357	-	-	-	-	-	-	-
745.817	-	-	-	-2.50583	-	-	-	-	-	-	-	-
894.962	-	-0.825628	-	-	-	-	-	-	-	-	-	-
894.972	-1.5628	-	-	-	-	-	-	-	-	-	-	-
969.269	-	-	-	-	-	-4.27679	-	-	-	-	-	-
969.329	-	-	-	-	1.10326	-	-	-	-	-	-	-
969.401	-2.19285	-	-	-	-	-	-	-	-	-	-	-
970.651	-	-	-	-	-	-	-	-	-	-	-	-14.0263
1043.9	-	0.186248	-	-	-	-	-	-	-	-	-	-
1254.97	-	-	-	-	-	-	-4.68972	-	-	-	-	-
1255.01	-	-	-	-	-	-0.189931	-	-	-	-	-	-
1255.02	-	-	-	-	-	-	-	-	-	-11.2289	-	-
1255.03	-	-	-	-	-	-	-	-	-7.25408	-	-	-
1255.07	-	-	-	-	-0.824688	-	-	-	-	-	-	-
1255.08	-	-	-	-2.22194	-	-	-	-	-	-	-	-
1255.11	-	-	-1.43777	-	-	-	-	-	-	-	-	-
1255.13	-	-0.214248	-	-	-	-	-	-	-	-	-	-
1255.14	-2.67667	-	-	-	-	-	-	-	-	-	-	-
1256.18	-	-	-	-	-	-	-	-	-	-	-11.6049	-
1256.25	-	-	-	-	-	-	-	-3.35201	-	-	-	-
1258.27	-	-	-	-	-	-	-	-	-	-	-	-15.488
1630.69	-	-	-	-	-	-	-	-	-	-	-	-11.9307
2111.6	-	-	-	-	-	-	-	-	-	-	-	-8.31107
2113.5	-	-	-	-	-	-	-	-	-	-	-8.73613	-
2113.86	-	-	-	-	-	-	-	-4.24938	-	-	-	-
2114.16	-	-	-	-	-	-	-3.09012	-	-	-	-	-
2114.2	-	-	-	-	-	-2.70162	-	-	-	-	-	-
2114.26	-	-	-	-	0.0734813	-	-	-	-	-	-	-
2114.3	-	-	-2.02459	-	-	-	-	-	-	-	-	-
2114.33	-	-2.85456	-	-	-	-	-	-	-	-	-	-
2114.34	-0.313484	-	-	-	-	-	-	-	-	-	-	-
2116.86	-	-	-	-	-	-	-	-	-	-5.75101	-	-
2117.14	-	-	-	-	-	-	-	-	-3.30152	-	-	-
3572.22	-	-	-	-	-	-	-	-	-	-	-	-9.97697

## Sheet: n=1e,B=0.39T,unfiltered
TDark (s)	TPump=0.008 (s)	TPump=0.018 (s)	TPump=0.04 (s)	TPump=0.07 (s)	TPump=0.08 (s)	TPump=0.14 (s)	TPump=0.18 (s)	TPump=0.48 (s)	TPump=1.7 (s)	TPump=6.5 (s)	TPump=80. (s)	TPump=990. (s)
0.0007	-5.81214	-10.0444	-14.3449	-17.0974	-18.3434	-21.9084	-24.0934	-32.8428	-41.2313	-43.9447	-46.0201	-46.3195
0.00084	-5.26515	-	-	-	-	-	-	-	-	-	-	-
0.00091	-5.9159	-	-	-	-	-	-	-	-	-	-	-
0.00104144	-5.10113	-9.39454	-15.101	-17.159	-18.6919	-22.1699	-24.3928	-32.8306	-39.1452	-44.9115	-	-
0.00124973	-6.09385	-	-	-	-	-	-	-	-	-	-	-
0.00135388	-6.57854	-	-	-	-	-	-	-	-	-	-	-
0.00154944	-5.92808	-10.0417	-14.4486	-17.0177	-17.8486	-21.8189	-24.4191	-32.7018	-39.9309	-44.8884	-47.0416	-44.5059
0.00185933	-5.59711	-	-	-	-	-	-	-	-	-	-	-
0.00201427	-6.05917	-	-	-	-	-	-	-	-	-	-	-
0.00230522	-5.07996	-9.99066	-14.2733	-16.7262	-18.6271	-21.911	-24.805	-33.5629	-40.6172	-44.1996	-	-
0.00246	-	-	-	-	-	-	-	-	-	-	-	-45.0429
0.00276626	-6.17222	-	-	-	-	-	-	-	-	-	-	-
0.00299678	-4.90945	-	-	-	-	-	-	-	-	-	-	-
0.00342965	-6.14274	-9.77255	-13.8904	-16.5791	-19.0717	-22.833	-24.4316	-32.8954	-39.9832	-45.3881	-	-
0.0039	-	-	-	-	-	-	-	-	-	-	-	-46.3762
0.00411558	-5.90629	-	-	-	-	-	-	-	-	-	-	-
0.00445855	-5.29827	-	-	-	-	-	-	-	-	-	-	-
0.00510256	-5.6535	-9.63407	-13.4519	-16.7724	-17.8265	-21.895	-24.4444	-33.4481	-40.0559	-44.5403	-	-
0.00612307	-5.26163	-	-	-	-	-	-	-	-	-	-	-
0.00663333	-5.67021	-	-	-	-	-	-	-	-	-	-	-
0.00714358	-5.99011	-	-	-	-	-	-	-	-	-	-	-
0.00759147	-6.61891	-10.1914	-14.2953	-16.9991	-17.5696	-22.4837	-23.9144	-32.8727	-39.7671	-43.8991	-46.011	-43.6927
0.00899246	-	-10.465	-	-	-	-	-	-	-	-	-	-
0.00899728	-	-	-	-17.8948	-	-	-	-	-	-	-	-
0.00900184	-	-	-	-	-18.4676	-	-	-	-	-	-	-
0.00900257	-	-	-13.306	-	-	-	-	-	-	-	-	-
0.00900652	-6.16694	-	-	-	-	-	-	-	-	-	-	-
0.0090077	-	-	-	-	-	-	-24.6313	-	-	-	-	-
0.00900925	-	-	-	-	-	-	-	-33.3911	-	-	-	-
0.00900962	-	-	-	-	-	-21.7619	-	-	-	-	-	-
0.00901114	-	-	-	-	-	-	-	-	-40.3191	-	-	-
0.00905158	-	-	-	-	-	-	-	-	-	-44.9194	-	-
0.00910977	-6.23648	-	-	-	-	-	-	-	-	-	-	-
0.00986891	-7.02425	-	-	-	-	-	-	-	-	-	-	-
0.0106281	-6.11228	-	-	-	-	-	-	-	-	-	-	-
0.0112944	-5.60527	-9.59291	-14.8793	-17.2175	-18.5176	-21.9344	-24.3671	-33.7228	-40.3469	-44.7519	-	-
0.0135043	-4.82439	-	-	-	-	-	-	-	-	-	-	-
0.0135533	-6.1316	-	-	-	-	-	-	-	-	-	-	-
0.0139527	-5.35418	-	-	-	-	-	-	-	-	-	-	-
0.0149994	-6.23066	-	-	-	-	-	-	-	-	-	-	-
0.0150097	-	-	-	-17.9611	-	-	-	-	-	-	-	-
0.0150127	-	-	-	-	-	-	-	-	-39.4937	-	-	-
0.0151088	-	-	-	-	-	-	-	-	-	-	-47.0474	-
0.0158122	-5.61903	-	-	-	-	-	-	-	-	-	-	-
0.016402	-6.33581	-	-	-	-	-	-	-	-	-	-	-
0.0164034	-	-10.4084	-	-	-	-	-	-	-	-	-	-
0.0168036	-	-	-	-16.8702	-18.2974	-21.8997	-23.8978	-	-40.6354	-44.3937	-46.266	-45.9112
0.0171031	-	-	-	-	-	-22.5659	-	-	-	-	-	-
0.0171104	-	-	-	-	-17.8625	-	-	-	-	-	-	-
0.017113	-6.23287	-	-	-	-	-	-	-	-	-	-	-
0.0178135	-	-9.08266	-	-	-	-	-	-	-	-	-	-
0.018697	-	-	-	-	-18.6285	-	-	-	-	-	-	-
0.0186975	-	-8.94215	-	-	-	-	-	-	-	-	-	-
0.0187043	-6.08851	-	-	-	-	-	-	-	-	-	-	-
0.0187047	-	-	-	-	-	-	-24.335	-	-	-	-	-
0.0187061	-	-	-	-17.6476	-	-	-	-	-	-	-	-
0.0187064	-	-	-	-	-	-	-	-	-38.9413	-	-	-
0.0187106	-	-	-	-	-	-	-	-32.7548	-	-	-	-
0.0187117	-	-	-14.1016	-	-	-	-	-	-	-	-	-
0.0187134	-	-	-	-	-	-22.514	-	-	-	-	-	-
0.0187591	-	-	-	-	-	-	-	-	-	-46.0419	-	-
0.0201643	-6.1076	-	-	-	-	-	-	-	-	-	-	-
0.0208403	-5.87545	-	-	-	-	-	-	-	-	-	-	-
0.0208434	-	-11.2699	-	-	-	-	-	-	-	-	-	-
0.0219091	-6.44145	-	-	-	-	-	-	-	-	-	-	-
0.0219124	-	-	-	-	-18.0448	-	-	-	-	-	-	-
0.0219176	-	-	-	-	-	-21.2737	-	-	-	-	-	-
0.023525	-5.60753	-	-	-	-	-	-	-	-	-	-	-
0.0243561	-	-	-	-	-18.0177	-	-	-	-	-	-	-
0.0243588	-	-	-	-18.2614	-	-	-	-	-	-	-	-
0.0243603	-	-	-	-	-	-	-24.2683	-	-	-	-	-
0.0243609	-	-	-	-	-	-	-	-33.4462	-	-	-	-
0.0243636	-	-	-13.341	-	-	-	-	-	-	-	-	-
0.0243643	-	-	-	-	-	-	-	-	-38.7654	-	-	-
0.0243674	-6.43676	-	-	-	-	-	-	-	-	-	-	-
0.0243679	-	-9.71898	-	-	-	-	-	-	-	-	-	-
0.0243686	-	-	-	-	-	-21.599	-	-	-	-	-	-
0.0243811	-	-	-	-	-	-	-	-	-	-44.6693	-	-
0.025	-	-	-	-16.7063	-18.986	-21.9515	-24.6712	-	-39.9944	-44.4825	-	-
0.0276337	-	-9.20024	-	-	-	-	-	-	-	-	-	-
0.027637	-5.83237	-	-	-	-	-	-	-	-	-	-	-
0.0292587	-	-	-	-	-	-21.3935	-	-	-	-	-	-
0.0292712	-	-	-	-	-17.6754	-	-	-	-	-	-	-
0.0292736	-5.68196	-	-	-	-	-	-	-	-	-	-	-
0.03	-5.74051	-	-	-	-	-	-	-	-	-	-	-
0.0329424	-	-	-	-	-	-	-	-	-	-43.9317	-	-
0.0329888	-	-	-	-	-	-	-	-32.9775	-	-	-	-
0.0329914	-	-	-	-19.5056	-	-	-	-	-	-	-	-
0.0329934	-	-	-13.7894	-	-	-	-	-	-	-	-	-
0.0329984	-	-	-	-	-	-22.0545	-	-	-	-	-	-
0.0330029	-	-	-	-	-	-	-25.2359	-	-	-	-	-
0.033003	-5.09758	-	-	-	-	-	-	-	-	-	-	-
0.0330056	-	-8.82733	-	-	-	-	-	-	-	-	-	-
0.0330085	-	-	-	-	-17.185	-	-	-	-	-	-	-
0.0330168	-	-	-	-	-	-	-	-	-38.4596	-	-	-
0.0379921	-	-9.57041	-	-	-	-	-	-	-	-	-	-
0.0380044	-4.99975	-	-	-	-	-	-	-	-	-	-	-
0.039685	-	-	-	-16.6375	-	-	-	-	-40.3864	-44.0443	-46.3276	-45.2892
0.0404965	-	-	-	-	-	-21.8737	-	-	-	-	-	-
0.0404999	-7.02148	-	-	-	-	-	-	-	-	-	-	-
0.0405023	-	-	-	-	-18.3102	-	-	-	-	-	-	-
0.047622	-5.73831	-	-	-	-	-	-	-	-	-	-	-
0.0476336	-	-	-	-	-	-	-	-	-	-44.5807	-	-
0.0476771	-	-	-13.1259	-	-	-	-	-	-	-	-	-
0.0476773	-	-	-	-	-	-21.8306	-	-	-	-	-	-
0.0476786	-	-	-	-	-	-	-	-33.0595	-	-	-	-
0.0476794	-	-	-	-	-	-	-26.1423	-	-	-	-	-
0.0476811	-5.9843	-	-	-	-	-	-	-	-	-	-	-
0.0476824	-	-	-	-18.3898	-	-	-	-	-	-	-	-
0.047688	-	-	-	-	-17.3456	-	-	-	-	-	-	-
0.0476881	-	-	-	-	-	-	-	-	-40.1169	-	-	-
0.0476943	-	-9.19056	-	-	-	-	-	-	-	-	-	-
0.0516514	-5.14924	-	-	-	-	-	-	-	-	-	-	-
0.0556212	-	-9.52631	-	-	-	-	-	-	-	-	-	-
0.0556289	-5.94254	-	-	-	-	-	-	-	-	-	-	-
0.059585	-	-	-	-	-17.9966	-	-	-	-	-	-	-
0.0595946	-4.46641	-	-	-	-	-	-	-	-	-	-	-
0.0595954	-	-	-	-	-	-21.9654	-	-	-	-	-	-
0.0629961	-	-	-	-15.6263	-	-	-	-	-39.7037	-44.1758	-	-
0.0709862	-	-	-	-	-	-	-	-	-	-44.9428	-	-
0.0709864	-	-	-	-	-	-21.1863	-	-	-	-	-	-
0.0709878	-	-	-12.6347	-	-	-	-	-	-	-	-	-
0.0709884	-	-	-	-	-	-	-	-31.5557	-	-	-	-
0.070991	-	-	-	-	-16.9468	-	-	-	-	-	-	-
0.0709925	-	-	-	-	-	-	-25.3709	-	-	-	-	-
0.0709977	-5.61865	-	-	-	-	-	-	-	-	-	-	-
0.0709983	-	-	-	-17.041	-	-	-	-	-	-	-	-
0.0710028	-	-8.91123	-	-	-	-	-	-	-	-	-	-
0.0710088	-	-	-	-	-	-	-	-	-38.9798	-	-	-
0.0755953	-5.17235	-	-	-	-	-	-	-	-	-	-	-
0.0772988	-5.8448	-	-	-	-	-	-	-	-	-	-	-
0.0809	-	-	-	-	-	-	-	-	-	-	-	-47.6716
0.0835986	-6.44509	-	-	-	-	-	-	-	-	-	-	-
0.0836032	-	-8.35297	-	-	-	-	-	-	-	-	-	-
0.089895	-	-	-	-	-	-20.5639	-	-	-	-	-	-
0.0898973	-5.94246	-	-	-	-	-	-	-	-	-	-	-
0.0898986	-	-	-	-	-16.0899	-	-	-	-	-	-	-
0.1	-	-	-	-16.1693	-	-	-	-	-40.6477	-44.2262	-	-
0.107989	-	-	-	-	-	-	-	-	-	-44.8449	-	-
0.107989	-	-	-	-	-	-	-	-	-40.0493	-	-	-
0.10799	-	-	-	-	-	-22.5442	-	-	-	-	-	-
0.107991	-	-	-	-	-	-	-	-33.5255	-	-	-	-
0.108	-	-	-	-	-16.8282	-	-	-	-	-	-	-
0.108001	-	-	-	-17.5362	-	-	-	-	-	-	-	-
0.108003	-	-9.92802	-	-	-	-	-	-	-	-	-	-
0.108005	-5.03444	-	-	-	-	-	-	-	-	-	-	-
0.108005	-	-	-11.6969	-	-	-	-	-	-	-	-	-
0.108005	-	-	-	-	-	-	-25.3483	-	-	-	-	-
0.117996	-5.83932	-	-	-	-	-	-	-	-	-	-	-
0.12	-4.63798	-	-	-	-	-	-	-	-	-	-	-
0.127993	-5.52049	-	-	-	-	-	-	-	-	-	-	-
0.128003	-	-8.89756	-	-	-	-	-	-	-	-	-	-
0.132	-	-	-	-	-	-	-	-	-	-	-	-46.4282
0.137996	-3.81108	-	-	-	-	-	-	-	-	-	-	-
0.138	-	-	-	-	-15.5898	-	-	-	-	-	-	-
0.138003	-	-	-	-	-	-20.5472	-	-	-	-	-	-
0.148004	-4.45987	-	-	-	-	-	-	-	-	-	-	-
0.148005	-	-8.90441	-	-	-	-	-	-	-	-	-	-
0.15874	-	-	-	-15.3095	-	-	-	-	-39.2839	-44.8315	-	-
0.166727	-	-	-	-	-	-	-	-	-38.9525	-	-	-
0.166734	-	-	-	-	-	-	-	-	-	-44.2267	-	-
0.166734	-4.76981	-	-	-	-	-	-	-	-	-	-	-
0.166735	-	-	-	-15.8837	-	-	-	-	-	-	-	-
0.166738	-	-	-	-	-	-21.068	-	-	-	-	-	-
0.166739	-	-	-	-	-	-	-21.4029	-	-	-	-	-
0.166739	-	-7.50837	-	-	-	-	-	-	-	-	-	-
0.166741	-	-	-12.2107	-	-	-	-	-	-	-	-	-
0.166743	-	-	-	-	-	-	-	-31.279	-	-	-	-
0.166749	-	-	-	-	-15.993	-	-	-	-	-	-	-
0.182615	-4.29292	-	-	-	-	-	-	-	-	-	-	-
0.190488	-4.5632	-	-	-	-	-	-	-	-	-	-	-
0.198486	-4.66805	-	-	-	-	-	-	-	-	-	-	-
0.198491	-	-8.70371	-	-	-	-	-	-	-	-	-	-
0.214352	-	-	-	-	-14.7657	-	-	-	-	-	-	-
0.214354	-	-	-	-	-	-19.6699	-	-	-	-	-	-
0.214368	-5.15942	-	-	-	-	-	-	-	-	-	-	-
0.251984	-	-	-	-14.4503	-	-	-	-	-39.3183	-44.0026	-45.655	-46.5954
0.259977	-4.32349	-	-	-	-	-	-	-	-	-	-	-
0.259979	-	-	-	-	-	-	-	-	-39.9322	-	-	-
0.25998	-	-	-11.2461	-	-	-	-	-	-	-	-	-
0.25998	-	-	-	-	-	-19.5176	-	-	-	-	-	-
0.259983	-	-	-	-	-	-	-23.5113	-	-	-	-	-
0.259984	-	-6.08301	-	-	-	-	-	-	-	-	-	-
0.259988	-	-	-	-	-16.5237	-	-	-	-	-	-	-
0.259988	-	-	-	-15.9965	-	-	-	-	-	-	-	-
0.259992	-	-	-	-	-	-	-	-32.5271	-	-	-	-
0.260021	-	-	-	-	-	-	-	-	-	-44.6082	-	-
0.285185	-4.36725	-	-	-	-	-	-	-	-	-	-	-
0.302381	-4.0804	-	-	-	-	-	-	-	-	-	-	-
0.310374	-4.1714	-	-	-	-	-	-	-	-	-	-	-
0.310388	-	-7.27498	-	-	-	-	-	-	-	-	-	-
0.335579	-	-	-	-	-	-19.2305	-	-	-	-	-	-
0.335581	-4.14657	-	-	-	-	-	-	-	-	-	-	-
0.335589	-	-	-	-	-14.9354	-	-	-	-	-	-	-
0.360776	-	-6.77224	-	-	-	-	-	-	-	-	-	-
0.360782	-4.01153	-	-	-	-	-	-	-	-	-	-	-
0.40799	-	-	-	-	-	-	-22.6749	-	-	-	-	-
0.407992	-	-	-	-14.651	-	-	-	-	-	-	-	-
0.407998	-	-	-	-	-	-	-	-	-40.5456	-	-	-
0.408	-	-	-	-	-16.0119	-	-	-	-	-	-	-
0.408	-	-	-	-	-	-19.0179	-	-	-	-	-	-
0.408001	-	-7.10156	-	-	-	-	-	-	-	-	-	-
0.408002	-	-	-10.7691	-	-	-	-	-	-	-	-	-
0.408005	-4.17794	-	-	-	-	-	-	-	-	-	-	-
0.408008	-	-	-	-	-	-	-	-30.4375	-	-	-	-
0.408053	-	-	-	-	-	-	-	-	-	-45.002	-	-
0.448011	-3.55215	-	-	-	-	-	-	-	-	-	-	-
0.488001	-	-7.14227	-	-	-	-	-	-	-	-	-	-
0.48801	-3.42948	-	-	-	-	-	-	-	-	-	-	-
0.528005	-	-	-	-	-13.5229	-	-	-	-	-	-	-
0.528006	-	-	-	-	-	-17.1066	-	-	-	-	-	-
0.528009	-4.89853	-	-	-	-	-	-	-	-	-	-	-
0.556101	-	-	-	-	-	-	-	-	-	-	-45.7515	-45.2291
0.56409	-	-	-	-	-	-	-	-	-40.0157	-	-	-
0.564091	-	-	-	-	-	-18.0451	-	-	-	-	-	-
0.564094	-	-	-	-	-	-	-	-30.8063	-	-	-	-
0.564094	-4.22142	-	-	-	-	-	-	-	-	-	-	-
0.564095	-	-6.13059	-	-	-	-	-	-	-	-	-	-
0.5641	-	-	-	-	-14.3358	-	-	-	-	-	-	-
0.564104	-	-	-	-	-	-	-	-	-	-44.0383	-	-
0.564109	-	-	-9.69659	-	-	-	-	-	-	-	-	-
0.564111	-	-	-	-	-	-	-21.4045	-	-	-	-	-
0.564112	-	-	-	-13.3684	-	-	-	-	-	-	-	-
0.619716	-4.18911	-	-	-	-	-	-	-	-	-	-	-
0.675319	-	-7.13433	-	-	-	-	-	-	-	-	-	-
0.67533	-3.30409	-	-	-	-	-	-	-	-	-	-	-
0.730929	-	-	-	-	-12.8213	-	-	-	-	-	-	-
0.73094	-	-	-	-	-	-18.5805	-	-	-	-	-	-
0.730944	-3.11911	-	-	-	-	-	-	-	-	-	-	-
0.781108	-	-	-	-	-	-	-	-29.9461	-	-	-	-
0.78111	-	-	-	-13.4287	-	-	-	-	-	-	-	-
0.781116	-	-	-	-	-13.4105	-	-	-	-	-	-	-
0.781118	-	-	-	-	-	-17.6452	-	-	-	-	-	-
0.781118	-	-	-9.68267	-	-	-	-	-	-	-	-	-
0.781119	-3.14924	-	-	-	-	-	-	-	-	-	-	-
0.78112	-	-6.68886	-	-	-	-	-	-	-	-	-	-
0.781125	-	-	-	-	-	-	-21.1874	-	-	-	-	-
0.781139	-	-	-	-	-	-	-	-	-39.705	-	-	-
0.781159	-	-	-	-	-	-	-	-	-	-44.428	-	-
0.858444	-4.20896	-	-	-	-	-	-	-	-	-	-	-
0.935733	-3.49603	-	-	-	-	-	-	-	-	-	-	-
0.935744	-	-6.73708	-	-	-	-	-	-	-	-	-	-
1.01305	-	-	-	-	-12.3398	-	-	-	-	-	-	-
1.01305	-3.75269	-	-	-	-	-	-	-	-	-	-	-
1.01306	-	-	-	-	-	-16.8103	-	-	-	-	-	-
1.07483	-	-	-	-	-	-	-	-	-	-	-44.7469	-45.7913
1.08059	-	-	-	-	-	-	-	-	-	-	-46.3072	-
1.08283	-	-5.36973	-	-	-	-	-	-	-	-	-	-
1.08283	-	-	-	-	-	-15.9707	-	-	-	-	-	-
1.08283	-4.12135	-	-	-	-	-	-	-	-	-	-	-
1.08283	-	-	-	-	-12.798	-	-	-	-	-	-	-
1.08283	-	-	-7.92164	-	-	-	-	-	-	-	-	-
1.08284	-	-	-	-	-	-	-	-	-37.6237	-	-	-
1.08284	-	-	-	-	-	-	-20.3019	-	-	-	-	-
1.08284	-	-	-	-14.4858	-	-	-	-	-	-	-	-
1.08284	-	-	-	-	-	-	-	-29.206	-	-	-	-
1.08286	-	-	-	-	-	-	-	-	-	-42.9235	-	-
1.19031	-2.53129	-	-	-	-	-	-	-	-	-	-	-
1.29779	-3.0062	-	-	-	-	-	-	-	-	-	-	-
1.29781	-	-5.79367	-	-	-	-	-	-	-	-	-	-
1.40527	-3.51507	-	-	-	-	-	-	-	-	-	-	-
1.40529	-	-	-	-	-12.3659	-	-	-	-	-	-	-
1.40529	-	-	-	-	-	-15.9557	-	-	-	-	-	-
1.50227	-	-	-	-12.1191	-	-	-	-	-	-	-	-
1.50228	-	-4.90378	-	-	-	-	-	-	-	-	-	-
1.50229	-	-	-	-	-	-	-	-27.4055	-	-	-	-
1.50229	-	-	-7.85367	-	-	-	-	-	-	-	-	-
1.50229	-	-	-	-	-	-	-	-	-36.6551	-	-	-
1.5023	-2.67163	-	-	-	-	-	-	-	-	-	-	-
1.5023	-	-	-	-	-	-14.4799	-	-	-	-	-	-
1.5023	-	-	-	-	-13.067	-	-	-	-	-	-	-
1.5023	-	-	-	-	-	-	-18.1704	-	-	-	-	-
1.50233	-	-	-	-	-	-	-	-	-	-43.6604	-	-
1.50552	-	-	-	-	-	-	-	-	-	-	-46.54	-
1.65172	-2.31284	-	-	-	-	-	-	-	-	-	-	-
1.80114	-	-5.3232	-	-	-	-	-	-	-	-	-	-
1.80115	-3.88549	-	-	-	-	-	-	-	-	-	-	-
1.95057	-2.69982	-	-	-	-	-	-	-	-	-	-	-
1.95058	-	-	-	-	-10.6416	-	-	-	-	-	-	-
1.9506	-	-	-	-	-	-13.9428	-	-	-	-	-	-
2.0837	-	-	-	-	-	-	-	-	-	-	-45.9316	-
2.08541	-	-	-	-	-	-	-	-	-35.5165	-	-	-
2.08543	-	-	-8.02279	-	-	-	-	-	-	-	-	-
2.08543	-	-	-	-	-	-	-	-27.6948	-	-	-	-
2.08543	-	-	-	-	-	-	-17.4431	-	-	-	-	-
2.08544	-	-	-	-	-	-	-	-	-	-42.7605	-	-
2.08544	-	-	-	-	-11.3948	-	-	-	-	-	-	-
2.08545	-	-4.70268	-	-	-	-	-	-	-	-	-	-
2.08545	-1.91359	-	-	-	-	-	-	-	-	-	-	-
2.08545	-	-	-	-	-	-14.5718	-	-	-	-	-	-
2.08546	-	-	-	-11.5609	-	-	-	-	-	-	-	-
2.224	-	-	-	-	-	-	-	-	-	-	-	-45.634
2.29319	-2.94828	-	-	-	-	-	-	-	-	-	-	-
2.50093	-	-4.51365	-	-	-	-	-	-	-	-	-	-
2.50094	-1.95825	-	-	-	-	-	-	-	-	-	-	-
2.70867	-	-	-	-	-9.70077	-	-	-	-	-	-	-
2.70867	-1.65239	-	-	-	-	-	-	-	-	-	-	-
2.70868	-	-	-	-	-	-14.0633	-	-	-	-	-	-
2.89612	-	-	-	-	-	-	-	-	-	-41.4196	-	-
2.89613	-	-	-	-	-	-	-	-	-35.5083	-	-	-
2.89614	-	-	-	-	-	-	-	-24.9999	-	-	-	-
2.89614	-	-5.39477	-	-	-	-	-	-	-	-	-	-
2.89615	-	-	-	-10.3889	-	-	-	-	-	-	-	-
2.89615	-	-	-	-	-9.80212	-	-	-	-	-	-	-
2.89615	-2.08455	-	-	-	-	-	-	-	-	-	-	-
2.89616	-	-	-	-	-	-	-16.2265	-	-	-	-	-
2.89616	-	-	-	-	-	-13.6047	-	-	-	-	-	-
2.89618	-	-	-7.25043	-	-	-	-	-	-	-	-	-
2.89724	-	-	-	-	-	-	-	-	-	-	-44.8948	-
2.9164	-	-3.23522	-	-	-	-	-	-	-	-	-	-
2.9164	-2.6676	-	-	-	-	-	-	-	-	-	-	-
3.18496	-2.4648	-	-	-	-	-	-	-	-	-	-	-
3.47378	-	-4.26306	-	-	-	-	-	-	-	-	-	-
3.47383	-1.99467	-	-	-	-	-	-	-	-	-	-	-
3.7626	-2.48009	-	-	-	-	-	-	-	-	-	-	-
3.76263	-	-	-	-	-	-12.3171	-	-	-	-	-	-
3.76264	-	-	-	-	-8.70833	-	-	-	-	-	-	-
3.909	-	-	-	-	-	-	-	-	-	-	-	-44.8538
4.02169	-	-	-	-	-	-	-	-	-	-	-44.751	-
4.02321	-	-	-	-	-	-	-	-	-	-42.3534	-	-
4.02324	-	-	-	-	-	-	-	-	-32.0834	-	-	-
4.02325	-	-	-	-	-10.0954	-	-	-	-	-	-	-
4.02326	-	-	-6.9229	-	-	-	-	-	-	-	-	-
4.02326	-2.63809	-	-	-	-	-	-	-	-	-	-	-
4.02328	-	-4.15364	-	-	-	-	-	-	-	-	-	-
4.02329	-	-	-	-	-	-12.9434	-	-	-	-	-	-
4.0233	-	-	-	-8.95074	-	-	-	-	-	-	-	-
4.02331	-	-	-	-	-	-	-15.0319	-	-	-	-	-
4.02332	-	-	-	-	-	-	-	-23.9165	-	-	-	-
4.4248	-3.2775	-	-	-	-	-	-	-	-	-	-	-
4.8263	-	-3.70006	-	-	-	-	-	-	-	-	-	-
4.82635	-1.23792	-	-	-	-	-	-	-	-	-	-	-
5.22783	-	-	-	-	-9.1072	-	-	-	-	-	-	-
5.22784	-	-	-	-	-	-11.9414	-	-	-	-	-	-
5.22789	-2.91956	-	-	-	-	-	-	-	-	-	-	-
5.5902	-	-	-	-	-	-	-	-	-	-39.7255	-	-
5.59022	-	-4.30126	-	-	-	-	-	-	-	-	-	-
5.59023	-	-	-	-8.96249	-	-	-	-	-	-	-	-
5.59026	-	-	-	-	-	-	-	-21.6322	-	-	-	-
5.59027	-	-	-5.97759	-	-	-	-	-	-	-	-	-
5.59027	-	-	-	-	-8.40523	-	-	-	-	-	-	-
5.59028	-	-	-	-	-	-11.5196	-	-	-	-	-	-
5.59029	-	-	-	-	-	-	-14.4469	-	-	-	-	-
5.59029	-	-	-	-	-	-	-	-	-31.1344	-	-	-
5.59031	-2.12576	-	-	-	-	-	-	-	-	-	-	-
5.5938	-	-	-	-	-	-	-	-	-	-	-44.3699	-
5.62936	-	-3.75798	-	-	-	-	-	-	-	-	-	-
5.62936	-1.93577	-	-	-	-	-	-	-	-	-	-	-
6.14848	-1.50288	-	-	-	-	-	-	-	-	-	-	-
6.70667	-	-4.75137	-	-	-	-	-	-	-	-	-	-
6.7067	-1.70714	-	-	-	-	-	-	-	-	-	-	-
7.26495	-	-	-	-	-	-11.3411	-	-	-	-	-	-
7.26497	-	-	-	-	-7.63371	-	-	-	-	-	-	-
7.26499	-1.95201	-	-	-	-	-	-	-	-	-	-	-
7.76075	-	-	-	-	-	-	-	-	-	-	-	-39.6432
7.76859	-	-	-	-	-	-	-	-	-	-36.8188	-	-
7.76868	-	-	-	-	-	-	-13.1548	-	-	-	-	-
7.7687	-	-3.26422	-	-	-	-	-	-	-	-	-	-
7.76873	-	-	-	-	-	-	-	-	-28.6151	-	-	-
7.76875	-	-	-	-	-	-11.5635	-	-	-	-	-	-
7.76876	-	-	-	-	-	-	-	-20.7355	-	-	-	-
7.76877	-1.82554	-	-	-	-	-	-	-	-	-	-	-
7.76878	-	-	-	-7.90645	-	-	-	-	-	-	-	-
7.76881	-	-	-5.53584	-	-	-	-	-	-	-	-	-
7.76882	-	-	-	-	-8.39776	-	-	-	-	-	-	-
7.77063	-	-	-	-	-	-	-	-	-	-	-43.5881	-
8.54482	-1.54923	-	-	-	-	-	-	-	-	-	-	-
9.32091	-1.26794	-	-	-	-	-	-	-	-	-	-	-
9.32096	-	-2.90574	-	-	-	-	-	-	-	-	-	-
10.0969	-0.944691	-	-	-	-	-	-	-	-	-	-	-
10.097	-	-	-	-	-	-9.57121	-	-	-	-	-	-
10.097	-	-	-	-	-6.80418	-	-	-	-	-	-	-
10.7973	-	-	-	-	-	-	-12.305	-	-	-	-	-
10.7974	-2.26645	-	-	-	-	-	-	-	-	-	-	-
10.7974	-	-	-	-	-8.18603	-	-	-	-	-	-	-
10.7974	-	-	-5.49452	-	-	-	-	-	-	-	-	-
10.7974	-	-3.26621	-	-	-	-	-	-	-	-	-	-
10.7974	-	-	-	-	-	-	-	-	-28.1187	-	-	-
10.7974	-	-	-	-	-	-	-	-	-	-35.0035	-	-
10.7975	-	-	-	-	-	-	-	-18.2286	-	-	-	-
10.7975	-	-	-	-7.68259	-	-	-	-	-	-	-	-
10.7975	-	-	-	-	-	-9.50899	-	-	-	-	-	-
10.8003	-	-	-	-	-	-	-	-	-	-	-41.9187	-
11.8763	-1.98497	-	-	-	-	-	-	-	-	-	-	-
12.9552	-1.9376	-	-	-	-	-	-	-	-	-	-	-
12.9553	-	-3.58363	-	-	-	-	-	-	-	-	-	-
14.0341	-1.9514	-	-	-	-	-	-	-	-	-	-	-
14.0343	-	-	-	-	-	-8.13897	-	-	-	-	-	-
14.0344	-	-	-	-	-6.17022	-	-	-	-	-	-	-
15	-	-	-	-	-	-	-	-	-	-	-	-39.0977
15.0078	-	-	-	-	-	-	-	-16.8312	-	-	-	-
15.0078	-	-2.20874	-	-	-	-	-	-	-	-	-	-
15.0079	-	-	-	-7.16958	-	-	-	-	-	-	-	-
15.0079	-	-	-4.78538	-	-	-	-	-	-	-	-	-
15.008	-	-	-	-	-	-8.90926	-	-	-	-	-	-
15.008	-	-	-	-	-	-	-	-	-24.339	-	-	-
15.008	-	-	-	-	-7.12138	-	-	-	-	-	-	-
15.0081	-0.986166	-	-	-	-	-	-	-	-	-	-	-
15.0082	-	-	-	-	-	-	-12.1331	-	-	-	-	-
15.0083	-	-	-	-	-	-	-	-	-	-33.2383	-	-
15.0128	-	-	-	-	-	-	-	-	-	-	-39.8102	-
16.508	-1.02217	-	-	-	-	-	-	-	-	-	-	-
18.0081	-	-3.29418	-	-	-	-	-	-	-	-	-	-
18.0081	-1.87369	-	-	-	-	-	-	-	-	-	-	-
19.5078	-	-	-	-	-5.69967	-	-	-	-	-	-	-
19.5078	-	-	-	-	-	-8.08123	-	-	-	-	-	-
19.5081	-1.70677	-	-	-	-	-	-	-	-	-	-	-
23.138	-	-	-	-6.2598	-	-	-	-	-	-	-	-
23.1381	-1.25318	-	-	-	-	-	-	-	-	-	-	-
23.1381	-	-	-	-	-	-	-	-14.6033	-	-	-	-
23.1382	-	-	-	-	-	-	-10.3465	-	-	-	-	-
23.1384	-	-	-	-	-	-	-	-	-22.2614	-	-	-
23.1385	-	-	-3.3896	-	-	-	-	-	-	-	-	-
23.1385	-	-	-	-	-	-8.13538	-	-	-	-	-	-
23.1386	-	-	-	-	-5.65347	-	-	-	-	-	-	-
23.1386	-	-2.60465	-	-	-	-	-	-	-	-	-	-
23.1389	-	-	-	-	-	-	-	-	-	-31.272	-	-
23.1441	-	-	-	-	-	-	-	-	-	-	-37.698	-
23.3082	-	-	-	-	-	-	-	-	-	-	-	-34.1183
25.4513	-1.23848	-	-	-	-	-	-	-	-	-	-	-
27.764	-2.34313	-	-	-	-	-	-	-	-	-	-	-
27.7643	-	-2.91808	-	-	-	-	-	-	-	-	-	-
30.0753	-	-	-	-	-	-	-	-	-	-	-32.4111	-
30.077	-	-	-	-	-6.05708	-	-	-	-	-	-	-
30.0777	-	-	-	-	-	-5.64773	-	-	-	-	-	-
30.0779	-1.73865	-	-	-	-	-	-	-	-	-	-	-
30.6044	-	-	-	-	-	-	-	-	-	-	-	-28.7651
35.6741	-	-	-	-	-	-	-	-	-	-	-34.51	-
35.6747	-	-	-	-	-	-6.11331	-	-	-	-	-	-
35.6748	-	-3.0903	-	-	-	-	-	-	-	-	-	-
35.675	-	-	-	-	-	-	-8.36963	-	-	-	-	-
35.6752	-0.901345	-	-	-	-	-	-	-	-	-	-	-
35.6752	-	-	-3.04217	-	-	-	-	-	-	-	-	-
35.6753	-	-	-	-	-5.24882	-	-	-	-	-	-	-
35.6755	-	-	-	-	-	-	-	-12.3391	-	-	-	-
35.6756	-	-	-	-5.6785	-	-	-	-	-	-	-	-
35.6762	-	-	-	-	-	-	-	-	-	-25.8746	-	-
35.6763	-	-	-	-	-	-	-	-	-17.3747	-	-	-
35.8803	-	-	-	-	-	-	-	-	-	-	-	-30.6789
39.2414	-1.40597	-	-	-	-	-	-	-	-	-	-	-
42.8088	-	-2.16961	-	-	-	-	-	-	-	-	-	-
42.8099	-0.476054	-	-	-	-	-	-	-	-	-	-	-
46.3748	-	-	-	-	-	-5.61444	-	-	-	-	-	-
46.3754	-0.989094	-	-	-	-	-	-	-	-	-	-	-
46.3755	-	-	-	-	-4.56011	-	-	-	-	-	-	-
46.3829	-	-	-	-	-	-	-	-	-	-	-30.3138	-
46.5969	-	-	-	-	-	-	-	-	-	-	-	-30.4017
49.9417	-0.903062	-	-	-	-	-	-	-	-	-	-	-
49.9435	-	-1.98471	-	-	-	-	-	-	-	-	-	-
55.006	-	-	-	-	-	-	-	-	-	-22.6678	-	-
55.0063	-	-	-	-	-	-	-	-10.8272	-	-	-	-
55.0064	-	-	-2.97061	-	-	-	-	-	-	-	-	-
55.0067	-1.28333	-	-	-	-	-	-	-	-	-	-	-
55.0072	-	-2.81128	-	-	-	-	-	-	-	-	-	-
55.0076	-	-	-	-	-	-	-7.02321	-	-	-	-	-
55.0081	-	-	-	-4.81176	-	-	-	-	-	-	-	-
55.0083	-	-	-	-	-	-	-	-	-16.0751	-	-	-
55.0087	-	-	-	-	-4.09578	-	-	-	-	-	-	-
55.0087	-	-	-	-	-	-5.71122	-	-	-	-	-	-
55.0126	-	-	-	-	-	-	-	-	-	-	-28.8093	-
55.3322	-	-	-	-	-	-	-	-	-	-	-	-28.216
66.0096	-	-1.75438	-	-	-	-	-	-	-	-	-	-
66.0097	-0.750333	-	-	-	-	-	-	-	-	-	-	-
71.5062	-1.61349	-	-	-	-	-	-	-	-	-	-	-
71.5066	-	-	-	-	-	-5.32626	-	-	-	-	-	-
71.509	-	-	-	-	-3.42865	-	-	-	-	-	-	-
71.5099	-	-	-	-	-	-	-	-	-	-	-26.2121	-
72.1123	-	-	-	-	-	-	-	-	-	-	-	-26.8127
92.6406	-	-	-	-	-3.59199	-	-	-	-	-	-	-
92.6412	-	-	-	-3.6273	-	-	-	-	-	-	-	-
92.643	-	-	-2.18161	-	-	-	-	-	-	-	-	-
92.6439	-	-	-	-	-	-	-	-	-	-18.8902	-	-
92.6443	-	-	-	-	-	-	-6.82482	-	-	-	-	-
92.6462	-	-1.89149	-	-	-	-	-	-	-	-	-	-
92.6466	-	-	-	-	-	-4.99719	-	-	-	-	-	-
92.6468	-0.85613	-	-	-	-	-	-	-	-	-	-	-
92.6471	-	-	-	-	-	-	-	-7.95716	-	-	-	-
92.6477	-	-	-	-	-	-	-	-	-11.6446	-	-	-
92.6579	-	-	-	-	-	-	-	-	-	-	-24.3288	-
92.9707	-	-	-	-	-	-	-	-	-	-	-	-25.2935
111.168	-	-1.51272	-	-	-	-	-	-	-	-	-	-
111.178	-0.737831	-	-	-	-	-	-	-	-	-	-	-
120.432	-	-	-	-	-2.79107	-	-	-	-	-	-	-
120.434	-	-	-	-	-	-5.43895	-	-	-	-	-	-
120.442	-1.54722	-	-	-	-	-	-	-	-	-	-	-
120.448	-	-	-	-	-	-	-	-	-	-	-23.2572	-
120.841	-	-	-	-	-	-	-	-	-	-	-	-24.4198
129.694	-	-1.09844	-	-	-	-	-	-	-	-	-	-
129.704	-1.14709	-	-	-	-	-	-	-	-	-	-	-
155.44	-	-	-	-	-	-	-	-	-	-	-	-20.9443
156.025	0.172293	-	-	-	-	-	-	-	-	-	-	-
156.025	-	-	-	-	-	-	-	-	-	-	-19.6185	-
156.03	-	-	-	-	-2.77851	-	-	-	-	-	-	-
156.033	-	-	-	-	-	-	-	-	-	-14.4266	-	-
156.033	-	-	-	-	-	-	-5.95713	-	-	-	-	-
156.04	-	-	-	-2.84876	-	-	-	-	-	-	-	-
156.04	-	-1.33325	-	-	-	-	-	-	-	-	-	-
156.043	-	-	-	-	-	-	-	-6.9808	-	-	-	-
156.044	-	-	-1.37547	-	-	-	-	-	-	-	-	-
156.047	-	-	-	-	-	-4.64659	-	-	-	-	-	-
156.047	-	-	-	-	-	-	-	-	-10.4291	-	-	-
187.225	0.138492	-	-	-	-	-	-	-	-	-	-	-
187.252	-	-0.477981	-	-	-	-	-	-	-	-	-	-
202.186	-	-	-	-	-	-	-	-	-	-	-	-21.2464
202.807	-	-	-	-	-	-	-	-	-	-	-18.1698	-
202.83	-	-	-	-	-3.38872	-	-	-	-	-	-	-
202.856	-	-	-	-	-	-1.65748	-	-	-	-	-	-
202.859	-2.69497	-	-	-	-	-	-	-	-	-	-	-
262.296	-	-	-	-	-	-	-	-	-	-	-	-19.1818
262.775	-	-3.15731	-	-	-	-	-	-	-	-	-	-
262.785	-	-	-	-	-1.67388	-	-	-	-	-	-	-
262.785	-1.70224	-	-	-	-	-	-	-	-	-	-	-
262.795	-	-	-	-2.72522	-	-	-	-	-	-	-	-
262.796	-	-	-	-	-	-3.2594	-	-	-	-	-	-
262.797	-	-	-	-	-	-	-	-	-	-11.7296	-	-
262.8	-	-	-	-	-	-	-	-	-	-	-16.4101	-
262.814	-	-	-	-	-	-	-	-5.59004	-	-	-	-
262.816	-	-	-	-	-	-	-	-	-9.2355	-	-	-
262.825	-	-	-1.45929	-	-	-	-	-	-	-	-	-
262.827	-	-	-	-	-	-	-4.05575	-	-	-	-	-
315.374	-	-0.228673	-	-	-	-	-	-	-	-	-	-
315.384	0.786156	-	-	-	-	-	-	-	-	-	-	-
341.128	-	-	-	-	-	-	-	-	-	-	-	-17.5433
341.592	-0.220013	-	-	-	-	-	-	-	-	-	-	-
341.592	-	-	-	-	-	-	-	-	-	-	-15.2109	-
341.64	-	-	-	-	-0.365551	-	-	-	-	-	-	-
341.7	-	-	-	-	-	-3.74125	-	-	-	-	-	-
442.546	-	-	-	-	-	-	-3.87473	-	-	-	-	-
442.568	-	-	-	-	-	-	-	-	-	-	-15.8341	-
442.586	-	-	-	-	-	-4.66623	-	-	-	-	-	-
442.631	-	-	-	-	-	-	-	-	-5.44879	-	-	-
442.646	-	-	-	-	-0.566425	-	-	-	-	-	-	-
442.646	-	-	-	-	-	-	-	-2.89305	-	-	-	-
442.656	-	-	-	-1.76684	-	-	-	-	-	-	-	-
442.686	-	-	-1.56413	-	-	-	-	-	-	-	-	-
442.708	-	-0.447569	-	-	-	-	-	-	-	-	-	-
442.714	-	-	-	-	-	-	-	-	-	-8.99522	-	-
442.718	-0.673421	-	-	-	-	-	-	-	-	-	-	-
442.796	-	-	-	-	-	-	-	-	-	-	-	-16.3297
531.3	-	-0.387244	-	-	-	-	-	-	-	-	-	-
531.31	-1.62926	-	-	-	-	-	-	-	-	-	-	-
575.269	-	-	-	-	-	-3.36202	-	-	-	-	-	-
575.329	-	-	-	-	-	-	-	-	-	-	-13.9648	-
575.329	-	-	-	-	-2.53103	-	-	-	-	-	-	-
575.401	0.381762	-	-	-	-	-	-	-	-	-	-	-
575.873	-	-	-	-	-	-	-	-	-	-	-	-14.5422
745.145	-	-	-	-	-	-	-	-	-	-	-	-11.7466
745.284	-	-	-0.13515	-	-	-	-	-	-	-	-	-
745.306	-	1.453	-	-	-	-	-	-	-	-	-	-
745.314	-	-	-	-	-	-	-	-	-3.78749	-	-	-
745.316	-1.42792	-	-	-	-	-	-	-	-	-	-	-
745.407	-	-	-	-	-	-	-	-3.38255	-	-	-	-
745.574	-	-	-	-	-	-	-	-	-	-	-11.5268	-
745.629	-	-	-	-	-	-	-	-	-	-5.46269	-	-
745.707	-	-	-	-	-	-	-1.95672	-	-	-	-	-
745.747	-	-	-	-	-	-1.94306	-	-	-	-	-	-
745.807	-	-	-	-	-0.587866	-	-	-	-	-	-	-
745.817	-	-	-	-3.77549	-	-	-	-	-	-	-	-
894.962	-	-0.796672	-	-	-	-	-	-	-	-	-	-
894.972	-0.890864	-	-	-	-	-	-	-	-	-	-	-
969.269	-	-	-	-	-	-0.976237	-	-	-	-	-	-
969.329	-	-	-	-	-0.77227	-	-	-	-	-	-	-
969.401	-0.688073	-	-	-	-	-	-	-	-	-	-	-
970.651	-	-	-	-	-	-	-	-	-	-	-	-10.0463
1254.97	-	-	-	-	-	-	-2.66277	-	-	-	-	-
1255.01	-	-	-	-	-	-0.413858	-	-	-	-	-	-
1255.02	-	-	-	-	-	-	-	-	-	-6.52651	-	-
1255.03	-	-	-	-	-	-	-	-	-3.88394	-	-	-
1255.07	-	-	-	-	-1.53251	-	-	-	-	-	-	-
1255.08	-	-	-	0.576558	-	-	-	-	-	-	-	-
1255.11	-	-	-0.458768	-	-	-	-	-	-	-	-	-
1255.13	-	0.420325	-	-	-	-	-	-	-	-	-	-
1255.14	0.515425	-	-	-	-	-	-	-	-	-	-	-
1256.18	-	-	-	-	-	-	-	-	-	-	-11.5541	-
1256.25	-	-	-	-	-	-	-	-0.977608	-	-	-	-
1258.27	-	-	-	-	-	-	-	-	-	-	-	-10.5262
1630.69	-	-	-	-	-	-	-	-	-	-	-	-7.72929
2111.6	-	-	-	-	-	-	-	-	-	-	-	-5.22688
2113.5	-	-	-	-	-	-	-	-	-	-	-7.11089	-
2113.86	-	-	-	-	-	-	-	-1.78793	-	-	-	-
2114.16	-	-	-	-	-	-	-1.62938	-	-	-	-	-
2114.2	-	-	-	-	-	0.288782	-	-	-	-	-	-
2114.26	-	-	-	-	-2.6698	-	-	-	-	-	-	-
2114.3	-	-	-0.862056	-	-	-	-	-	-	-	-	-
2114.33	-	-2.58723	-	-	-	-	-	-	-	-	-	-
2114.34	0.0966722	-	-	-	-	-	-	-	-	-	-	-
2116.86	-	-	-	-	-	-	-	-	-	-3.62163	-	-
2117.14	-	-	-	-	-	-	-	-	-2.90882	-	-	-
3572.22	-	-	-	-	-	-	-	-	-	-	-	-4.57363

## Sheet: n=0e,B=9.8237T,unfiltered
TDark (s)	TPump=0.17 (s)	TPump=0.28 (s)	TPump=0.48 (s)	TPump=2. (s)	TPump=6.5 (s)	TPump=70. (s)	TPump=985. (s)
0.00149535	-7.12063	-	-	-	-	-	-
0.00170998	-	-12.2603	-	-	-	-	-
0.00223607	-8.30791	-	-	-	-	-	-
0.00292402	-	-11.5353	-	-	-	-	-
0.003	-	-	-16.8371	-30.8866	-	-39.0378	-36.2011
0.0033	-	-	-	-	-	-	-38.4625
0.0033437	-8.30494	-	-	-	-	-	-
0.005	-8.86709	-12.0196	-	-	-	-	-
0.00700566	-	-	-17.874	-27.5908	-	-39.0939	-35.9285
0.00747674	-8.53626	-	-	-	-	-	-
0.00854988	-	-12.7411	-	-	-	-	-
0.0107056	-	-	-18.8371	-30.2874	-	-37.9549	-
0.0111803	-8.58991	-	-	-	-	-	-
0.0146201	-	-12.7804	-	-	-	-	-
0.014774	-	-	-	-	-	-	-40.0049
0.0163597	-	-	-17.1523	-27.3943	-	-38.199	-
0.0167185	-7.04246	-	-	-	-	-	-
0.0168656	-	-	-	-	-34.7316	-	-
0.0169354	-	-	-	-28.2067	-	-	-
0.016962	-	-	-15.0565	-	-	-	-
0.017022	-7.869	-	-	-	-	-	-
0.0170432	-	-13.2003	-	-	-	-	-
0.0172026	-	-	-16.7912	-	-	-	-
0.0190069	-	-	-17.15	-	-	-	-
0.0190142	-	-11.5144	-	-	-	-	-
0.019594	-	-13.58	-	-	-	-	-
0.0196085	-	-	-16.4915	-	-	-	-
0.0198491	-	-	-17.8131	-	-	-	-
0.0199419	-	-11.1577	-	-	-	-	-
0.0205711	-	-	-17.38	-	-	-	-
0.0206379	-	-10.4899	-	-	-	-	-
0.0214499	-	-11.0978	-	-	-	-	-
0.0215339	-	-	-17.5788	-	-	-	-
0.021914	-	-12.2683	-	-	-	-	-
0.0220154	-	-	-16.8778	-	-	-	-
0.0229583	-	-13.6661	-	-	-	-	-
0.0229785	-	-	-15.165	-	-	-	-
0.024351	-	-10.9913	-	-	-	-	-
0.0244234	-	-	-18.8742	-	-	-	-
0.025	-7.83847	-12.9751	-	-	-	-	-
0.0251461	-	-	-17.9305	-	-	-	-
0.0251636	-	-11.3169	-	-	-	-	-
0.0266731	-	-11.3388	-	-	-	-	-
0.026712	-	-	-18.317	-	-	-	-
0.0282765	-8.00979	-	-	-	-	-	-
0.0288455	-8.13845	-	-	-	-	-	-
0.0288799	-	-12.1336	-	-	-	-	-
0.0288811	-	-	-16.1082	-	-	-	-
0.0298699	-6.6253	-	-	-	-	-	-
0.0299256	-	-11.9499	-	-	-	-	-
0.0299659	-	-	-17.8673	-	-	-	-
0.0323663	-	-12.3463	-	-	-	-	-
0.0323774	-	-	-16.0516	-	-	-	-
0.0323901	-	-	-	-28.0366	-	-	-
0.0324607	-	-	-	-	-33.9144	-	-
0.0339696	-6.60013	-	-	-	-	-	-
0.0347671	-8.39772	-	-	-	-	-	-
0.0356223	-	-12.3262	-	-	-	-	-
0.0356346	-	-	-16.6057	-	-	-	-
0.0356787	-7.37307	-	-	-	-	-	-
0.037251	-	-12.6001	-	-	-	-	-
0.0372744	-7.49204	-	-	-	-	-	-
0.0373243	-	-	-16.9142	-	-	-	-
0.039685	-7.85107	-11.5467	-16.9939	-29.2583	-	-36.3865	-39.713
0.0409468	-	-	-16.6534	-	-	-	-
0.0409756	-	-13.3993	-	-	-	-	-
0.0409925	-	-	-	-28.6189	-	-	-
0.0411371	-	-	-	-	-35.7316	-	-
0.0435478	-8.29739	-	-	-	-	-	-
0.0448033	-7.02338	-	-	-	-	-	-
0.045945	-7.06138	-	-	-	-	-	-
0.0459847	-	-11.1459	-	-	-	-	-
0.0460224	-	-	-15.6106	-	-	-	-
0.0484409	-	-	-16.9343	-	-	-	-
0.0484575	-8.66386	-	-	-	-	-	-
0.0485492	-	-11.5794	-	-	-	-	-
0.0556173	-	-	-	-	-34.9111	-	-
0.0556664	-	-11.5134	-	-	-	-	-
0.055703	-	-	-15.6295	-	-	-	-
0.0557223	-	-	-	-27.6428	-	-	-
0.0596641	-8.34737	-	-	-	-	-	-
0.0616105	-7.41392	-	-	-	-	-	-
0.0629961	-5.80467	-13.0443	-	-	-	-	-
0.0635811	-	-	-17.4914	-	-	-	-
0.0636114	-	-11.4518	-	-	-	-	-
0.0636722	-8.78414	-	-	-	-	-	-
0.0675686	-8.56457	-	-	-	-	-	-
0.0675851	-	-	-16.4394	-	-	-	-
0.0675883	-	-13.2435	-	-	-	-	-
0.0715825	-8.22299	-	-	-	-	-	-
0.0789502	-	-13.7231	-	-	-	-	-
0.0789844	-	-	-	-27.8297	-	-	-
0.0790063	-	-	-17.517	-	-	-	-
0.0852526	-8.12777	-	-	-	-	-	-
0.0884741	-8.6311	-	-	-	-	-	-
0.0915482	-	-	-18.2944	-	-	-	-
0.0915825	-8.60188	-	-	-	-	-	-
0.0916287	-	-12.2942	-	-	-	-	-
0.0948898	-	-	-	-	-	-32.7528	-
0.0978614	-	-11.8988	-	-	-	-	-
0.097891	-	-	-17.7652	-	-	-	-
0.0979198	-8.4222	-	-	-	-	-	-
0.1	-	-11.6503	-18.5523	-25.2584	-	-37.0486	-38.8849
0.11594	-	-	-	-29.1648	-	-	-
0.115983	-	-	-16.0185	-	-	-	-
0.116012	-	-11.8312	-	-	-	-	-
0.116121	-	-	-	-	-31.826	-	-
0.126009	-8.35659	-	-	-	-	-	-
0.127374	-	-	-	-	-	-33.3396	-
0.130995	-6.48972	-	-	-	-	-	-
0.135978	-	-	-17.7534	-	-	-	-
0.135986	-8.47781	-	-	-	-	-	-
0.136001	-	-11.4389	-	-	-	-	-
0.145941	-	-	-16.5244	-	-	-	-
0.145964	-	-11.8375	-	-	-	-	-
0.145981	-6.18494	-	-	-	-	-	-
0.155994	-6.8433	-	-	-	-	-	-
0.15874	-	-11.2098	-	-	-	-	-
0.174662	-	-	-	-26.8587	-	-	-
0.1747	-	-	-17.8807	-	-	-	-
0.174704	-	-	-	-	-35.0836	-	-
0.174768	-	-11.4922	-	-	-	-	-
0.185911	-	-	-	-	-	-36.4372	-
0.190601	-6.8516	-	-	-	-	-	-
0.198583	-7.75084	-	-	-	-	-	-
0.206459	-6.3304	-	-	-	-	-	-
0.206469	-	-	-16.8067	-	-	-	-
0.206485	-	-11.6193	-	-	-	-	-
0.222353	-	-12.765	-	-	-	-	-
0.222363	-8.48658	-	-	-	-	-	-
0.222423	-	-	-16.0097	-	-	-	-
0.251984	-	-12.0317	-17.7401	-28.0096	-	-36.5219	-36.6938
0.267914	-	-	-	-28.0108	-	-	-
0.267925	-	-12.6082	-	-	-	-	-
0.26804	-	-	-15.4498	-	-	-	-
0.268089	-	-	-	-	-33.2229	-	-
0.283663	-	-	-	-	-	-37.2001	-
0.293138	-7.49168	-	-	-	-	-	-
0.305822	-5.91816	-	-	-	-	-	-
0.318346	-	-	-15.8668	-	-	-	-
0.318409	-	-11.0731	-	-	-	-	-
0.318415	-7.64247	-	-	-	-	-	-
0.343541	-	-	-14.8369	-	-	-	-
0.343569	-5.36498	-	-	-	-	-	-
0.343578	-	-10.556	-	-	-	-	-
0.368838	-6.24419	-	-	-	-	-	-
0.4	-	-10.6199	-16.0512	-26.8653	-	-36.8152	-
0.415674	-	-	-	-	-	-	-37.5875
0.41596	-	-	-	-27.5585	-	-	-
0.416037	-	-11.1298	-	-	-	-	-
0.41606	-	-	-16.4045	-	-	-	-
0.416133	-	-	-	-	-33.7816	-	-
0.427461	-	-	-	-	-	-37.8395	-
0.456049	-9.18218	-	-	-	-	-	-
0.476029	-7.16891	-	-	-	-	-	-
0.495957	-7.72817	-	-	-	-	-	-
0.496021	-	-9.18821	-	-	-	-	-
0.496063	-	-	-16.2352	-	-	-	-
0.535998	-	-10.6401	-	-	-	-	-
0.536026	-	-	-15.3087	-	-	-	-
0.536029	-6.57532	-	-	-	-	-	-
0.556101	-	-10.5925	-16.8493	-26.9151	-	-38.5238	-
0.571971	-	-	-	-	-32.2089	-	-
0.572079	-	-	-	-26.6005	-	-	-
0.572153	-	-	-15.0019	-	-	-	-
0.572157	-	-12.5389	-	-	-	-	-
0.584917	-	-	-	-	-	-36.4108	-
0.627697	-6.78483	-	-	-	-	-	-
0.655568	-7.38972	-	-	-	-	-	-
0.683263	-	-	-14.2693	-	-	-	-
0.68332	-7.52743	-	-	-	-	-	-
0.683346	-	-11.3195	-	-	-	-	-
0.738874	-	-	-15.507	-	-	-	-
0.738905	-	-11.7898	-	-	-	-	-
0.738978	-7.14557	-	-	-	-	-	-
0.773121	-	-11.5121	-	-	-	-	-
0.789089	-	-	-	-25.5854	-	-	-
0.789091	-	-	-14.3339	-	-	-	-
0.789093	-	-	-	-	-31.407	-	-
0.789146	-	-12.6007	-	-	-	-	-
0.802423	-	-	-	-	-	-37.1451	-
0.866495	-7.07552	-	-	-	-	-	-
0.90515	-7.85981	-	-	-	-	-	-
0.943771	-	-9.91553	-	-	-	-	-
0.94378	-	-	-15.6051	-	-	-	-
0.943797	-6.19778	-	-	-	-	-	-
1.02106	-8.03916	-	-	-	-	-	-
1.02109	-	-	-16.4851	-	-	-	-
1.02112	-	-10.6547	-	-	-	-	-
1.04104	-	-	-	-	-	-35.2708	-
1.04304	-	-	-	-	-	-	-36.4342
1.07483	-	-	-16.8878	-26.0124	-	-36.5256	-
1.09078	-	-	-	-28.1834	-	-	-
1.09081	-	-8.93506	-	-	-	-	-
1.09085	-	-	-15.207	-	-	-	-
1.09089	-	-	-	-	-31.6188	-	-
1.10757	-	-	-	-	-	-35.19	-
1.19829	-7.47471	-	-	-	-	-	-
1.25207	-6.15782	-	-	-	-	-	-
1.30576	-6.64377	-	-	-	-	-	-
1.30577	-	-11.346	-	-	-	-	-
1.30584	-	-	-14.707	-	-	-	-
1.41325	-	-10.2179	-	-	-	-	-
1.41326	-	-	-14.5351	-	-	-	-
1.41331	-6.29052	-	-	-	-	-	-
1.5103	-	-	-14.7634	-	-	-	-
1.51031	-	-	-	-25.6818	-	-	-
1.51032	-	-9.91199	-	-	-	-	-
1.52249	-	-	-	-	-	-35.6208	-
1.65969	-5.52403	-	-	-	-	-	-
1.73441	-6.64472	-	-	-	-	-	-
1.80912	-6.90589	-	-	-	-	-	-
1.80917	-	-	-14.4862	-	-	-	-
1.80917	-	-8.98858	-	-	-	-	-
1.95854	-	-	-12.6179	-	-	-	-
1.95856	-	-9.25247	-	-	-	-	-
1.95858	-6.92597	-	-	-	-	-	-
2.07744	-	-	-16.3035	-23.9613	-	-36.3633	-38.6576
2.09337	-	-9.3673	-	-	-	-	-
2.09339	-	-	-	-24.6911	-	-	-
2.0934	-	-	-12.7346	-	-	-	-
2.09344	-	-	-	-	-30.7282	-	-
2.10506	-	-	-	-	-	-35.7877	-
2.30127	-5.9842	-	-	-	-	-	-
2.40508	-5.77107	-	-	-	-	-	-
2.50884	-	-10.2807	-	-	-	-	-
2.50885	-6.26481	-	-	-	-	-	-
2.50889	-	-	-14.3097	-	-	-	-
2.7166	-5.90622	-	-	-	-	-	-
2.71666	-	-10.0799	-	-	-	-	-
2.71673	-	-	-13.4919	-	-	-	-
2.90409	-	-	-	-25.0705	-	-	-
2.90416	-	-	-13.4774	-	-	-	-
2.90418	-	-	-	-	-31.4775	-	-
2.9042	-	-6.93108	-	-	-	-	-
2.91801	-	-	-	-	-	-35.7227	-
2.92439	-6.008	-	-	-	-	-	-
3.19307	-4.3579	-	-	-	-	-	-
3.3373	-4.98945	-	-	-	-	-	-
3.48175	-	-	-14.2427	-	-	-	-
3.48177	-5.38596	-	-	-	-	-	-
3.48189	-	-8.1386	-	-	-	-	-
3.77052	-5.47059	-	-	-	-	-	-
3.77057	-	-9.22363	-	-	-	-	-
3.77066	-	-	-12.7856	-	-	-	-
4.01528	-	-	-14.1894	-23.7128	-	-34.6621	-39.2513
4.03119	-	-	-	-25.1214	-	-	-
4.03131	-	-	-12.6461	-	-	-	-
4.03134	-	-9.77706	-	-	-	-	-
4.03148	-	-	-	-	-31.26	-	-
4.04622	-	-	-	-	-	-30.3425	-
4.43274	-5.67534	-	-	-	-	-	-
4.63348	-6.16909	-	-	-	-	-	-
4.83431	-	-	-12.7307	-	-	-	-
4.83431	-	-8.00225	-	-	-	-	-
4.83436	-5.19094	-	-	-	-	-	-
5.23576	-6.16483	-	-	-	-	-	-
5.23588	-	-8.96919	-	-	-	-	-
5.23591	-	-	-12.9923	-	-	-	-
5.58226	-	-	-12.1719	-22.4809	-	-32.984	-
5.59819	-	-	-	-22.1022	-	-	-
5.59828	-	-	-12.1354	-	-	-	-
5.59833	-	-	-	-	-29.3183	-	-
5.59835	-	-8.70606	-	-	-	-	-
5.6112	-	-	-	-	-	-32.6799	-
5.63731	-4.6585	-	-	-	-	-	-
6.15647	-4.86481	-	-	-	-	-	-
6.20821	-	-	-	-	-	-	-35.987
6.43552	-5.63448	-	-	-	-	-	-
6.71459	-	-	-10.1928	-	-	-	-
6.71465	-4.62975	-	-	-	-	-	-
6.71466	-	-8.13746	-	-	-	-	-
7.27295	-5.01833	-	-	-	-	-	-
7.27303	-	-7.78303	-	-	-	-	-
7.27306	-	-	-12.1587	-	-	-	-
7.76075	-	-	-11.7074	-22.9742	-	-31.1325	-
7.77655	-	-	-	-21.4011	-	-	-
7.77673	-	-	-11.2166	-	-	-	-
7.77687	-	-6.59048	-	-	-	-	-
7.77692	-	-	-	-	-26.3466	-	-
7.79285	-	-	-	-	-	-32.6837	-
8.55286	-5.41953	-	-	-	-	-	-
8.94067	-5.85763	-	-	-	-	-	-
9	-	-	-	-	-	-	-33.9805
9.3287	-	-	-12.3019	-	-	-	-
9.32877	-	-6.91145	-	-	-	-	-
9.32892	-3.2936	-	-	-	-	-	-
10.1048	-4.34154	-	-	-	-	-	-
10.1049	-	-	-9.88368	-	-	-	-
10.1051	-	-8.32507	-	-	-	-	-
10.8052	-	-	-9.90369	-	-	-	-
10.8053	-	-	-	-	-26.921	-	-
10.8054	-	-6.07155	-	-	-	-	-
10.8057	-	-	-	-18.7534	-	-	-
10.8157	-	-	-	-	-	-28.5728	-
11.8845	-3.98903	-	-	-	-	-	-
12.4237	-5.71028	-	-	-	-	-	-
12.9631	-	-	-9.45079	-	-	-	-
12.9632	-4.82859	-	-	-	-	-	-
12.9634	-	-6.52171	-	-	-	-	-
14.0421	-5.27122	-	-	-	-	-	-
14.0422	-	-6.84839	-	-	-	-	-
14.0424	-	-	-10.8513	-	-	-	-
14.5618	-	-	-	-	-	-	-33.7729
15	-	-	-10.3232	-17.0756	-	-29.3832	-34.2627
15.0157	-	-6.32665	-	-	-	-	-
15.0157	-	-	-	-18.3688	-	-	-
15.0157	-	-	-6.97216	-	-	-	-
15.0162	-	-	-	-	-24.5535	-	-
15.0283	-	-	-	-	-	-28.8166	-
16.5159	-2.70793	-	-	-	-	-	-
17.2662	-3.63381	-	-	-	-	-	-
18.0158	-	-	-6.53194	-	-	-	-
18.0159	-	-5.11304	-	-	-	-	-
18.0162	-3.67993	-	-	-	-	-	-
19.5159	-	-5.96263	-	-	-	-	-
19.516	-	-	-7.84279	-	-	-	-
19.5164	-2.77869	-	-	-	-	-	-
23.1464	-	-	-8.14285	-	-	-	-
23.1465	-	-6.94325	-	-	-	-	-
23.1467	-	-	-	-17.2785	-	-	-
23.1566	-	-	-	-	-	-26.3966	-
23.4021	-	-	-	-	-	-	-31.3529
25.4589	-3.69837	-	-	-	-	-	-
26.6155	-4.59684	-	-	-	-	-	-
27.7718	-4.00203	-	-	-	-	-	-
27.7727	-	-	-7.84411	-	-	-	-
27.7727	-	-5.27562	-	-	-	-	-
28	-	-	-	-	-	-	-30.4211
30.0851	-	-5.13898	-	-	-	-	-
30.0854	-1.39209	-	-	-	-	-	-
30.0862	-	-	-6.75216	-	-	-	-
35.6675	-	-	-7.01383	-13.4168	-	-25.7077	-29.698
35.6836	-	-	-6.3705	-	-	-	-
35.6837	-	-	-	-13.2492	-	-	-
35.6843	-	-	-	-	-19.5027	-	-
35.6843	-	-3.41548	-	-	-	-	-
35.6927	-	-	-	-	-	-25.9993	-
36.0258	-	-	-	-	-	-	-31.1855
39.2507	-2.49451	-	-	-	-	-	-
41.0347	-3.51244	-	-	-	-	-	-
42.8164	-3.07722	-	-	-	-	-	-
42.8168	-	-	-5.39163	-	-	-	-
42.8181	-	-3.62538	-	-	-	-	-
44.6504	-	-	-	-	-	-	-31.9263
46.3828	-1.42339	-	-	-	-	-	-
46.3834	-	-	-3.73502	-	-	-	-
46.3835	-	-2.79281	-	-	-	-	-
55.014	-	-3.4053	-	-	-	-	-
55.0144	-	-	-	-	-16.5469	-	-
55.0158	-	-	-	-12.6544	-	-	-
55.0179	-	-	-4.67067	-	-	-	-
55.0279	-	-	-	-	-	-22.1304	-
55.5588	-	-	-	-	-	-	-24.3475
60.5146	-1.99586	-	-	-	-	-	-
63.2648	-3.03842	-	-	-	-	-	-
66.0141	-	-2.79079	-	-	-	-	-
66.015	-	-	-4.55985	-	-	-	-
66.0182	-2.4704	-	-	-	-	-	-
71.5144	-	-3.20693	-	-	-	-	-
71.5162	-2.63209	-	-	-	-	-	-
71.5179	-	-	-4.09209	-	-	-	-
92.1733	-	-	-	-	-	-	-26.5368
92.6497	-	-	-	-8.50104	-	-	-
92.6524	-	-3.04528	-	-	-	-	-
92.6557	-	-	-	-	-13.8384	-	-
92.656	-	-	-3.71851	-	-	-	-
92.6684	-	-	-	-	-	-17.6662	-
101.922	-1.26139	-	-	-	-	-	-
106.553	-1.10765	-	-	-	-	-	-
111.178	-1.69997	-	-	-	-	-	-
111.18	-	-	-1.47052	-	-	-	-
111.187	-	-4.59516	-	-	-	-	-
120.439	-1.21618	-	-	-	-	-	-
120.439	-	-	-2.77944	-	-	-	-
120.45	-	-1.0418	-	-	-	-	-
156.041	-	-	-	-	-13.1708	-	-
156.051	-	-	-	-6.83267	-	-	-
156.051	-	-	-2.15845	-	-	-	-
156.056	-	-1.55981	-	-	-	-	-
156.083	-	-	-	-	-	-18.4123	-
156.108	-	-	-	-	-	-	-20.6823
171.643	-1.73915	-	-	-	-	-	-
179.438	-2.39191	-	-	-	-	-	-
187.231	-	-1.15248	-	-	-	-	-
187.263	-0.0533369	-	-	-	-	-	-
187.267	-	-	-3.53539	-	-	-	-
202.834	-	-1.25499	-	-	-	-	-
202.853	-0.834619	-	-	-	-	-	-
202.863	-	-	-2.47676	-	-	-	-
262.785	-	-	-	-4.64474	-	-	-
262.797	-	-	-	-	-	-16.7964	-
262.798	-	-	0.650775	-	-	-	-
262.829	-	-	-	-	-8.04798	-	-
262.848	-	-1.16345	-	-	-	-	-
263.48	-	-	-	-	-	-	-19.6502
289.121	-2.25495	-	-	-	-	-	-
302.252	-1.40949	-	-	-	-	-	-
315.408	-	-3.5414	-	-	-	-	-
315.412	-1.24764	-	-	-	-	-	-
315.421	-	-	-2.13993	-	-	-	-
341.597	0.200525	-	-	-	-	-	-
341.611	-	0.485145	-	-	-	-	-
341.66	-	-	-1.74253	-	-	-	-
442.56	-	2.06501	-	-	-	-	-
442.565	-	-	-4.04919	-	-	-	-
442.589	-	-	-	-	-4.446	-	-
442.696	-	-	-	-6.05408	-	-	-
442.794	-	-	-	-	-	-12.2242	-
442.883	-	-	-	-	-	-	-18.4973
486.873	1.23009	-	-	-	-	-	-
509.111	-2.1057	-	-	-	-	-	-
531.056	-	-	-1.59911	-	-	-	-
531.072	1.84798	-	-	-	-	-	-
531.256	-	-2.28028	-	-	-	-	-
575.417	-	-0.370833	-	-	-	-	-
575.527	1.28695	-	-	-	-	-	-
575.561	-	-	-3.32085	-	-	-	-
745.272	-	-	-	-	-	-9.55733	-
745.48	-	-	-1.54526	-	-	-	-
745.68	-	-2.11913	-	-	-	-	-
745.68	-	-	-	-3.39364	-	-	-
745.807	-	-	-	-	-7.40409	-	-
746.194	-	-	-	-	-	-	-15.0325
819.925	1.0176	-	-	-	-	-	-
857.416	-2.59476	-	-	-	-	-	-
894.338	0.138975	-	-	-	-	-	-
894.848	-	-	-0.486067	-	-	-	-
895.048	-	-1.7627	-	-	-	-	-
968.792	-0.725306	-	-	-	-	-	-
969.443	-	-	1.83865	-	-	-	-
969.643	-	-0.840541	-	-	-	-	-
1254.96	-	-	-	-2.73352	-	-	-
1256.29	-	-	-	-	-	-	-9.06274
1256.41	-	-	-	-	-	-8.4975	-
1256.48	-	-	-1.45177	-	-	-	-
1382.12	3.16065	-	-	-	-	-	-
1444.96	5.21812	-	-	-	-	-	-
1506.7	-	-2.1235	-	-	-	-	-
1506.81	-0.477449	-	-	-	-	-	-
2115.19	-	-	-	0.0159632	-	-	-
2115.23	-	-	-	-	0.981568	-	-
2116.71	-	-	-2.94627	-	-	-	-
2117.31	-	-	-	-	-	-3.92509	-
2119.3	-	-	-	-	-	-	-3.14651
3555.87	-	-	-	-	-	-3.37369	-
3567.26	-	-	-	-	-4.41485	-	-
3570.24	-	-	-	-	-	-	-4.63994

## Sheet: n=1e,B=9.8237T,unfiltered
TDark (s)	TPump=0.17 (s)	TPump=0.28 (s)	TPump=0.48 (s)	TPump=2. (s)	TPump=6.5 (s)	TPump=70. (s)	TPump=985. (s)
0.00149535	-9.97303	-	-	-	-	-	-
0.00170998	-	-12.5223	-	-	-	-	-
0.00223607	-8.54644	-	-	-	-	-	-
0.00292402	-	-12.8463	-	-	-	-	-
0.003	-	-	-18.0816	-28.7943	-	-38.5631	-36.3673
0.0033	-	-	-	-	-	-	-38.265
0.0033437	-9.21989	-	-	-	-	-	-
0.005	-9.6087	-11.9687	-	-	-	-	-
0.00700566	-	-	-18.2219	-29.0179	-	-37.6272	-38.6152
0.00747674	-6.16724	-	-	-	-	-	-
0.00854988	-	-12.1684	-	-	-	-	-
0.0107056	-	-	-17.0341	-29.8899	-	-35.7289	-
0.0111803	-6.89593	-	-	-	-	-	-
0.0146201	-	-12.2421	-	-	-	-	-
0.014774	-	-	-	-	-	-	-35.5496
0.0163597	-	-	-18.0176	-28.8009	-	-36.0577	-
0.0167185	-8.29663	-	-	-	-	-	-
0.0168656	-	-	-	-	-34.9574	-	-
0.0169354	-	-	-	-29.1568	-	-	-
0.016962	-	-	-16.4085	-	-	-	-
0.017022	-7.45425	-	-	-	-	-	-
0.0170432	-	-11.9456	-	-	-	-	-
0.0172026	-	-	-16.6337	-	-	-	-
0.0176837	-	-	-16.7863	-	-	-	-
0.0190069	-	-	-16.3013	-	-	-	-
0.0190142	-	-12.7784	-	-	-	-	-
0.019594	-	-13.5752	-	-	-	-	-
0.0196085	-	-	-17.4926	-	-	-	-
0.0198491	-	-	-15.8186	-	-	-	-
0.0199419	-	-11.0807	-	-	-	-	-
0.0205711	-	-	-16.1297	-	-	-	-
0.0206379	-	-12.3974	-	-	-	-	-
0.0214499	-	-12.1859	-	-	-	-	-
0.0215339	-	-	-16.8607	-	-	-	-
0.021914	-	-11.6438	-	-	-	-	-
0.0220154	-	-	-17.9865	-	-	-	-
0.022478	-	-	-	-	-	-35.7902	-
0.0229583	-	-12.6384	-	-	-	-	-
0.0229785	-	-	-15.2633	-	-	-	-
0.024351	-	-12.8661	-	-	-	-	-
0.0244234	-	-	-16.3696	-	-	-	-
0.025	-7.97055	-11.6558	-	-	-	-	-
0.0251461	-	-	-18.5025	-	-	-	-
0.0251636	-	-11.4036	-	-	-	-	-
0.0266731	-	-12.0397	-	-	-	-	-
0.026712	-	-	-15.753	-	-	-	-
0.0282765	-8.09371	-	-	-	-	-	-
0.0288455	-7.07984	-	-	-	-	-	-
0.0288799	-	-12.3959	-	-	-	-	-
0.0288811	-	-	-15.2752	-	-	-	-
0.0298699	-7.83225	-	-	-	-	-	-
0.0299256	-	-11.8107	-	-	-	-	-
0.0299659	-	-	-15.9254	-	-	-	-
0.0323663	-	-11.0238	-	-	-	-	-
0.0323774	-	-	-15.3588	-	-	-	-
0.0323901	-	-	-	-28.5975	-	-	-
0.0324607	-	-	-	-	-33.418	-	-
0.0339696	-7.34186	-	-	-	-	-	-
0.0347671	-8.20718	-	-	-	-	-	-
0.0356223	-	-11.269	-	-	-	-	-
0.0356346	-	-	-15.4622	-	-	-	-
0.0356787	-8.83547	-	-	-	-	-	-
0.037251	-	-11.2891	-	-	-	-	-
0.0372744	-6.9992	-	-	-	-	-	-
0.0373243	-	-	-17.1964	-	-	-	-
0.039685	-7.57438	-12.5051	-18.4632	-28.1121	-	-36.5101	-38.3947
0.0409468	-	-	-15.6867	-	-	-	-
0.0409756	-	-11.2798	-	-	-	-	-
0.0409925	-	-	-	-30.3636	-	-	-
0.0411371	-	-	-	-	-34.0537	-	-
0.0435478	-7.79779	-	-	-	-	-	-
0.0448033	-7.57127	-	-	-	-	-	-
0.045945	-7.93325	-	-	-	-	-	-
0.0459847	-	-12.581	-	-	-	-	-
0.0460224	-	-	-17.7834	-	-	-	-
0.0484409	-	-	-16.5238	-	-	-	-
0.0484575	-8.93636	-	-	-	-	-	-
0.0485492	-	-13.5356	-	-	-	-	-
0.0556173	-	-	-	-	-33.3162	-	-
0.0556664	-	-11.3258	-	-	-	-	-
0.055703	-	-	-15.7822	-	-	-	-
0.0557223	-	-	-	-27.7929	-	-	-
0.0596641	-5.27051	-	-	-	-	-	-
0.0616105	-8.33673	-	-	-	-	-	-
0.0629961	-8.2764	-11.4035	-	-	-	-	-
0.0635811	-	-	-18.603	-	-	-	-
0.0636114	-	-12.0128	-	-	-	-	-
0.0675686	-9.48023	-	-	-	-	-	-
0.0675851	-	-	-17.9375	-	-	-	-
0.0675883	-	-11.7705	-	-	-	-	-
0.0789502	-	-12.6637	-	-	-	-	-
0.0789844	-	-	-	-27.9586	-	-	-
0.0790063	-	-	-13.6135	-	-	-	-
0.0791278	-	-	-	-	-34.2948	-	-
0.0852526	-7.86315	-	-	-	-	-	-
0.0884741	-8.79549	-	-	-	-	-	-
0.0915482	-	-	-14.5592	-	-	-	-
0.0915825	-6.40731	-	-	-	-	-	-
0.0978614	-	-11.7824	-	-	-	-	-
0.097891	-	-	-19.421	-	-	-	-
0.0979198	-8.17426	-	-	-	-	-	-
0.1	-	-12.3926	-17.7694	-29.3664	-	-36.8841	-36.8388
0.11594	-	-	-	-28.4761	-	-	-
0.115983	-	-	-16.8891	-	-	-	-
0.116012	-	-11.7939	-	-	-	-	-
0.116121	-	-	-	-	-34.6397	-	-
0.126009	-5.13265	-	-	-	-	-	-
0.127374	-	-	-	-	-	-36.4016	-
0.130995	-8.23145	-	-	-	-	-	-
0.135978	-	-	-15.5187	-	-	-	-
0.136001	-	-11.6453	-	-	-	-	-
0.141019	-	-	-16.6627	-	-	-	-
0.145759	-	-	-	-	-	-33.3679	-
0.145941	-	-	-15.7388	-	-	-	-
0.145964	-	-11.9952	-	-	-	-	-
0.145981	-6.3062	-	-	-	-	-	-
0.15874	-	-13.125	-	-	-	-	-
0.171761	-	-	-	-	-	-36.3812	-
0.174662	-	-	-	-30.0874	-	-	-
0.1747	-	-	-17.3352	-	-	-	-
0.174704	-	-	-	-	-31.8475	-	-
0.174768	-	-11.1924	-	-	-	-	-
0.190601	-6.93541	-	-	-	-	-	-
0.198583	-6.7919	-	-	-	-	-	-
0.206459	-7.67774	-	-	-	-	-	-
0.206469	-	-	-16.0573	-	-	-	-
0.206485	-	-11.8273	-	-	-	-	-
0.222353	-	-13.0989	-	-	-	-	-
0.222363	-7.60713	-	-	-	-	-	-
0.222423	-	-	-15.4629	-	-	-	-
0.251984	-	-12.176	-16.5833	-28.477	-	-36.9741	-36.6985
0.267914	-	-	-	-27.5054	-	-	-
0.267925	-	-12.916	-	-	-	-	-
0.26804	-	-	-14.1718	-	-	-	-
0.268089	-	-	-	-	-34.586	-	-
0.283663	-	-	-	-	-	-37.6789	-
0.293138	-7.09724	-	-	-	-	-	-
0.305822	-7.18048	-	-	-	-	-	-
0.318346	-	-	-14.8776	-	-	-	-
0.318409	-	-13.1036	-	-	-	-	-
0.33093	-	-	-15.174	-	-	-	-
0.343541	-	-	-15.2818	-	-	-	-
0.343569	-5.06853	-	-	-	-	-	-
0.343578	-	-11.2179	-	-	-	-	-
0.4	-	-10.8699	-16.5819	-27.7992	-	-37.3831	-
0.413077	-	-	-	-	-	-37.4649	-
0.415674	-	-	-	-	-	-	-37.5545
0.41596	-	-	-	-27.2787	-	-	-
0.416037	-	-10.2249	-	-	-	-	-
0.41606	-	-	-14.695	-	-	-	-
0.416133	-	-	-	-	-32.9213	-	-
0.456049	-7.79218	-	-	-	-	-	-
0.476029	-7.05429	-	-	-	-	-	-
0.495957	-7.87335	-	-	-	-	-	-
0.496021	-	-11.2415	-	-	-	-	-
0.496063	-	-	-14.4179	-	-	-	-
0.51601	-	-	-17.0497	-	-	-	-
0.535998	-	-11.4484	-	-	-	-	-
0.536026	-	-	-14.9807	-	-	-	-
0.536029	-6.96801	-	-	-	-	-	-
0.556101	-	-10.8379	-16.2382	-28.4482	-	-38.1919	-
0.57038	-	-	-	-	-	-34.8122	-
0.571971	-	-	-	-	-34.7802	-	-
0.572079	-	-	-	-26.7009	-	-	-
0.572153	-	-	-14.4403	-	-	-	-
0.572157	-	-9.51886	-	-	-	-	-
0.627697	-7.24785	-	-	-	-	-	-
0.655568	-6.0308	-	-	-	-	-	-
0.683263	-	-	-17.0448	-	-	-	-
0.683346	-	-10.4512	-	-	-	-	-
0.71107	-	-	-15.0459	-	-	-	-
0.738874	-	-	-13.2021	-	-	-	-
0.738905	-	-10.7575	-	-	-	-	-
0.738978	-6.32842	-	-	-	-	-	-
0.773121	-	-8.91479	-	-	-	-	-
0.787673	-	-	-	-	-	-36.7083	-
0.789089	-	-	-	-27.7849	-	-	-
0.789091	-	-	-14.6507	-	-	-	-
0.789093	-	-	-	-	-33.159	-	-
0.789146	-	-10.3111	-	-	-	-	-
0.866495	-7.41806	-	-	-	-	-	-
0.90515	-6.57031	-	-	-	-	-	-
0.943771	-	-10.7569	-	-	-	-	-
0.94378	-	-	-15.0737	-	-	-	-
0.943797	-6.56536	-	-	-	-	-	-
1.02106	-6.70051	-	-	-	-	-	-
1.02109	-	-	-15.3347	-	-	-	-
1.02112	-	-11.5546	-	-	-	-	-
1.04104	-	-	-	-	-	-36.0314	-
1.07483	-	-	-15.5248	-27.3845	-	-36.1344	-38.2199
1.09078	-	-	-	-26.1633	-	-	-
1.09081	-	-9.91211	-	-	-	-	-
1.09085	-	-	-13.4058	-	-	-	-
1.09089	-	-	-	-	-33.2022	-	-
1.09252	-	-	-	-	-	-35.3738	-
1.10757	-	-	-	-	-	-36.7631	-
1.19829	-4.9497	-	-	-	-	-	-
1.25207	-6.89663	-	-	-	-	-	-
1.30577	-	-8.59001	-	-	-	-	-
1.30584	-	-	-15.7411	-	-	-	-
1.41325	-	-10.4317	-	-	-	-	-
1.41326	-	-	-14.864	-	-	-	-
1.41331	-5.13798	-	-	-	-	-	-
1.5103	-	-	-12.7929	-	-	-	-
1.51031	-	-	-	-26.7661	-	-	-
1.51032	-	-10.2374	-	-	-	-	-
1.51042	-	-	-	-	-30.917	-	-
1.65969	-6.42405	-	-	-	-	-	-
1.73441	-6.29814	-	-	-	-	-	-
1.80912	-5.96504	-	-	-	-	-	-
1.80917	-	-	-13.6591	-	-	-	-
1.95854	-	-	-12.6881	-	-	-	-
1.95856	-	-10.2824	-	-	-	-	-
1.95858	-5.84675	-	-	-	-	-	-
2.07744	-	-	-15.3529	-24.0508	-	-35.832	-37.417
2.09337	-	-9.58034	-	-	-	-	-
2.09339	-	-	-	-25.7656	-	-	-
2.0934	-	-	-13.8168	-	-	-	-
2.09344	-	-	-	-	-32.5041	-	-
2.10506	-	-	-	-	-	-32.4518	-
2.30127	-5.69391	-	-	-	-	-	-
2.40508	-6.422	-	-	-	-	-	-
2.50884	-	-7.4717	-	-	-	-	-
2.50889	-	-	-13.5732	-	-	-	-
2.61275	-	-	-13.7555	-	-	-	-
2.71394	-	-	-	-	-	-32.1547	-
2.7166	-7.82423	-	-	-	-	-	-
2.71666	-	-8.32929	-	-	-	-	-
2.71673	-	-	-13.1751	-	-	-	-
2.90117	-	-	-	-	-	-34.6899	-
2.90409	-	-	-	-25.5457	-	-	-
2.90416	-	-	-12.9474	-	-	-	-
2.90418	-	-	-	-	-30.0455	-	-
2.9042	-	-8.49218	-	-	-	-	-
3.19307	-7.49612	-	-	-	-	-	-
3.3373	-5.30171	-	-	-	-	-	-
3.48175	-	-	-11.2371	-	-	-	-
3.48177	-5.85194	-	-	-	-	-	-
3.48189	-	-10.2199	-	-	-	-	-
3.77052	-6.02201	-	-	-	-	-	-
3.77057	-	-6.00234	-	-	-	-	-
3.77066	-	-	-12.0981	-	-	-	-
4.01528	-	-	-12.2897	-24.3716	-	-33.8749	-36.31
4.03119	-	-	-	-23.4408	-	-	-
4.03131	-	-	-12.2907	-	-	-	-
4.03134	-	-7.60876	-	-	-	-	-
4.03148	-	-	-	-	-30.2487	-	-
4.04622	-	-	-	-	-	-34.9818	-
4.43274	-3.03344	-	-	-	-	-	-
4.63348	-5.67755	-	-	-	-	-	-
4.83431	-	-	-12.0365	-	-	-	-
4.83431	-	-7.33054	-	-	-	-	-
5.03514	-	-	-11.2632	-	-	-	-
5.23576	-5.93482	-	-	-	-	-	-
5.23588	-	-6.81883	-	-	-	-	-
5.23591	-	-	-10.0574	-	-	-	-
5.23759	-	-	-	-	-	-29.4504	-
5.58226	-	-	-11.8866	-23.5902	-	-34.1663	-
5.59819	-	-	-	-23.2095	-	-	-
5.59828	-	-	-10.2238	-	-	-	-
5.59833	-	-	-	-	-29.7642	-	-
5.59835	-	-7.14569	-	-	-	-	-
5.59903	-	-	-	-	-	-34.6918	-
6.15647	-3.85649	-	-	-	-	-	-
6.20821	-	-	-	-	-	-	-38.0625
6.43552	-4.6486	-	-	-	-	-	-
6.71459	-	-	-11.1974	-	-	-	-
6.71465	-4.6382	-	-	-	-	-	-
6.71466	-	-6.4904	-	-	-	-	-
6.99382	-	-	-9.52563	-	-	-	-
7.27295	-3.22925	-	-	-	-	-	-
7.27303	-	-7.18401	-	-	-	-	-
7.27306	-	-	-9.65198	-	-	-	-
7.76075	-	-	-9.11725	-21.497	-	-32.2576	-
7.77655	-	-	-	-20.4169	-	-	-
7.77673	-	-	-7.92311	-	-	-	-
7.77687	-	-5.1997	-	-	-	-	-
7.77692	-	-	-	-	-28.6021	-	-
7.77878	-	-	-	-	-	-31.8103	-
8.55286	-3.76649	-	-	-	-	-	-
8.94067	-3.16738	-	-	-	-	-	-
9	-	-	-	-	-	-	-33.0897
9.3287	-	-	-8.96491	-	-	-	-
9.32877	-	-5.91537	-	-	-	-	-
9.71677	-	-	-8.59314	-	-	-	-
10.1048	-3.77597	-	-	-	-	-	-
10.1049	-	-	-9.46002	-	-	-	-
10.1051	-	-6.08837	-	-	-	-	-
10.8052	-	-	-7.87185	-	-	-	-
10.8053	-	-	-	-	-25.863	-	-
10.8054	-	-5.94161	-	-	-	-	-
10.8057	-	-	-	-18.3847	-	-	-
10.8073	-	-	-	-	-	-32.4704	-
11.8845	-3.77119	-	-	-	-	-	-
12.4237	-4.50934	-	-	-	-	-	-
12.9631	-	-	-6.8962	-	-	-	-
12.9632	-1.87267	-	-	-	-	-	-
12.9634	-	-4.46921	-	-	-	-	-
14.0421	-3.51284	-	-	-	-	-	-
14.0422	-	-4.66256	-	-	-	-	-
14.0424	-	-	-8.08395	-	-	-	-
14.5618	-	-	-	-	-	-	-31.1025
15	-	-	-8.49236	-18.1387	-	-29.7283	-29.4836
15.0157	-	-4.68817	-	-	-	-	-
15.0157	-	-	-	-17.2233	-	-	-
15.0157	-	-	-6.51587	-	-	-	-
15.0162	-	-	-	-	-24.448	-	-
15.0167	-	-	-	-	-	-29.8673	-
15.0283	-	-	-	-	-	-28.7149	-
16.5159	-3.72863	-	-	-	-	-	-
17.2662	-2.88159	-	-	-	-	-	-
18.0158	-	-	-5.59031	-	-	-	-
18.0159	-	-4.43643	-	-	-	-	-
18.7664	-	-	-6.30299	-	-	-	-
19.5159	-	-4.76646	-	-	-	-	-
19.516	-	-	-7.7255	-	-	-	-
19.5164	-5.37607	-	-	-	-	-	-
23.1461	-	-	-	-	-21.0789	-	-
23.1464	-	-	-6.71014	-	-	-	-
23.1465	-	-4.77872	-	-	-	-	-
23.1467	-	-	-	-14.9125	-	-	-
23.4021	-	-	-	-	-	-	-28.6911
25.4589	-2.53027	-	-	-	-	-	-
26.6155	-2.94706	-	-	-	-	-	-
27.7718	-2.18366	-	-	-	-	-	-
27.7727	-	-	-5.81321	-	-	-	-
28	-	-	-	-	-	-	-31.3276
30.0851	-	-3.65054	-	-	-	-	-
30.0854	-2.5578	-	-	-	-	-	-
30.0862	-	-	-5.38122	-	-	-	-
35.6675	-	-	-5.62603	-10.4764	-	-24.3826	-
35.6836	-	-	-5.55233	-	-	-	-
35.6837	-	-	-	-10.7742	-	-	-
35.6843	-	-	-	-	-16.4672	-	-
35.6843	-	-2.54671	-	-	-	-	-
35.6927	-	-	-	-	-	-24.615	-
36.0258	-	-	-	-	-	-	-29.4861
39.2507	-1.4922	-	-	-	-	-	-
41.0347	-2.36392	-	-	-	-	-	-
42.8168	-	-	-2.99078	-	-	-	-
42.8181	-	-1.75982	-	-	-	-	-
44.5999	-	-	-2.63379	-	-	-	-
44.6504	-	-	-	-	-	-	-25.129
46.3828	-1.54435	-	-	-	-	-	-
46.3834	-	-	-3.30229	-	-	-	-
46.3835	-	-2.40151	-	-	-	-	-
46.3884	-	-	-	-	-	-19.3157	-
55.014	-	-3.26996	-	-	-	-	-
55.0144	-	-	-	-	-12.5622	-	-
55.0158	-	-	-	-9.21272	-	-	-
55.0161	-	-	-	-	-	-20.342	-
55.0179	-	-	-1.86874	-	-	-	-
55.5588	-	-	-	-	-	-	-24.1665
60.5146	-1.41314	-	-	-	-	-	-
63.2648	-0.341791	-	-	-	-	-	-
66.0141	-	-2.50084	-	-	-	-	-
66.015	-	-	-3.10922	-	-	-	-
66.0182	-0.603367	-	-	-	-	-	-
71.5144	-	-3.66512	-	-	-	-	-
71.5162	-0.770374	-	-	-	-	-	-
71.5179	-	-	-1.43964	-	-	-	-
92.1733	-	-	-	-	-	-	-20.0537
92.6497	-	-	-	-5.69622	-	-	-
92.6524	-	-1.22905	-	-	-	-	-
92.6557	-	-	-	-	-9.47467	-	-
92.656	-	-	-2.04652	-	-	-	-
92.6684	-	-	-	-	-	-15.6427	-
101.922	1.54495	-	-	-	-	-	-
106.553	-1.91783	-	-	-	-	-	-
111.18	-	-	-1.06167	-	-	-	-
115.809	-	-	-0.999677	-	-	-	-
120.439	0.249509	-	-	-	-	-	-
120.439	-	-	-1.62204	-	-	-	-
120.45	-	-2.5912	-	-	-	-	-
120.457	-	-	-	-	-	-10.298	-
156.041	-	-	-	-	-7.06746	-	-
156.051	-	-	-	-3.78817	-	-	-
156.051	-	-	-1.27784	-	-	-	-
156.052	-	-	-	-	-	-13.7989	-
156.056	-	-0.863103	-	-	-	-	-
156.108	-	-	-	-	-	-	-21.1397
171.643	0.188877	-	-	-	-	-	-
179.438	-0.0759235	-	-	-	-	-	-
187.231	-	-0.973411	-	-	-	-	-
187.263	-0.0101174	-	-	-	-	-	-
187.267	-	-	-0.843298	-	-	-	-
195.066	-	-	-2.18796	-	-	-	-
202.834	-	-1.04619	-	-	-	-	-
202.853	0.240978	-	-	-	-	-	-
202.863	-	-	-2.92204	-	-	-	-
262.785	-	-	-	-2.15787	-	-	-
262.797	-	-	-	-	-	-10.2791	-
262.798	-	-	-1.05444	-	-	-	-
262.822	-	-	-	-	-	-9.99018	-
262.829	-	-	-	-	-3.24309	-	-
262.848	-	-0.20177	-	-	-	-	-
263.48	-	-	-	-	-	-	-16.7647
289.121	0.36192	-	-	-	-	-	-
302.252	1.2602	-	-	-	-	-	-
315.408	-	0.0287965	-	-	-	-	-
315.421	-	-	-0.0646585	-	-	-	-
328.494	-	-	-1.14619	-	-	-	-
341.597	1.46228	-	-	-	-	-	-
341.611	-	2.43171	-	-	-	-	-
341.66	-	-	-0.0566507	-	-	-	-
442.546	-	-	-	-	-	-8.19385	-
442.56	-	-0.396202	-	-	-	-	-
442.565	-	-	-0.357296	-	-	-	-
442.589	-	-	-	-	-3.57094	-	-
442.696	-	-	-	-3.19674	-	-	-
442.883	-	-	-	-	-	-	-13.808
486.873	1.82993	-	-	-	-	-	-
509.111	-0.281833	-	-	-	-	-	-
531.056	-	-	1.34842	-	-	-	-
531.072	2.77308	-	-	-	-	-	-
531.256	-	0.75735	-	-	-	-	-
575.417	-	-0.035883	-	-	-	-	-
575.527	2.37617	-	-	-	-	-	-
575.561	-	-	-1.74055	-	-	-	-
745.272	-	-	-	-	-	-4.62589	-
745.297	-	-	-	-	-	-4.60375	-
745.48	-	-	-1.26921	-	-	-	-
745.68	-	1.02098	-	-	-	-	-
745.68	-	-	-	-2.38865	-	-	-
745.807	-	-	-	-	-5.51498	-	-
746.194	-	-	-	-	-	-	-9.90235
819.925	3.85485	-	-	-	-	-	-
857.416	0.107408	-	-	-	-	-	-
894.848	-	-	2.546	-	-	-	-
895.048	-	-1.49228	-	-	-	-	-
931.558	-	-	3.7867	-	-	-	-
968.792	0.598902	-	-	-	-	-	-
969.443	-	-	1.21258	-	-	-	-
969.643	-	2.19997	-	-	-	-	-
1254.96	-	-	-	-0.90196	-	-	-
1255.3	-	-	-	-	-2.13102	-	-
1256.29	-	-	-	-	-	-	-5.35734
1256.48	-	-	3.42033	-	-	-	-
1382.12	0.524386	-	-	-	-	-	-
1444.96	2.50896	-	-	-	-	-	-
1506.81	2.3125	-	-	-	-	-	-
2115.19	-	-	-	3.19381	-	-	-
2115.23	-	-	-	-	-0.751795	-	-
2116.71	-	-	0.171118	-	-	-	-
2117.31	-	-	-	-	-	-2.50146	-
2119.3	-	-	-	-	-	-	-3.00728
2751.48	-	-	0.560465	-	-	-	-
2752.39	-	-	-	-	-	0.599553	-
3570.24	-	-	-	-	-	-	-0.786311
